# Supplementary material for: Whole-Genome Sequencing and Biosynthetic Gene Cluster Analysis of Novel Entomopathogenic Bacteria Xenorhabdus thailandensis ALN 7.1 and ALN 11.5
Source: Biology (Basel). 2025 Jul 22;14(8):905. doi: 10.3390/biology14080905 (PMC12383660; doi:10.3390/biology14080905)
Supplement: Supplementary file 1 [file biology-14-00905-s001.zip › Table S1.xlsx]

## Sheet: TableS1
Table S1 Reference genomes were obtained from NCBI genome database
No.	Assembly Accession	Assembly Name	Organism Name	Organism Infraspecific Names Strain	Annotation Name	Assembly Stats Total Sequence Length	Assembly Level	Assembly Release Date	WGS project accession	Assembly Submitter	Annotation Count Gene Total
1	GCF_000027225.1	ASM2722v1	Xenorhabdus bovienii	SS-2004	GCF_000027225.1-RS_2024_05_07	4225498	Complete Genome	2010-02-18		Danforth Science Center	3923
2	GCF_000968195.1	ASM96819v1	Xenorhabdus doucetiae	FRM16	GCF_000968195.1-RS_2024_12_11	4203651	Complete Genome	2014-06-30		Genoscope CEA	3740
3	GCF_001028135.1	ASM102813v1	Xenorhabdus griffiniae	BMMCB	GCF_001028135.1-RS_2025_03_11	4183760	Scaffold	2015-06-15	LDNM01	University of the Witwatersrand	4085
4	GCF_001721185.1	ASM172118v1	Xenorhabdus hominickii	ANU1	GCF_001721185.1-RS_2025_03_05	4522699	Complete Genome	2016-09-07		Andong National University	4275
5	GCF_001908095.1	ASM190809v1	Xenorhabdus thuongxuanensis	30TX1	GCF_001908095.1-RS_2024_04_22	3938299	Scaffold	2016-12-19	MKGR01	Goethe University	3650
6	GCF_001908105.1	ASM190810v1	Xenorhabdus eapokensis	DL20	GCF_001908105.1-RS_2024_04_22	4246750	Scaffold	2016-12-19	MKGQ01	Goethe University	4031
7	GCF_002127535.1	ASM212753v1	Xenorhabdus vietnamensis	DSM 22392	GCF_002127535.1-RS_2024_04_22	4666385	Scaffold	2017-05-11	MUBJ01	Goethe University	4127
8	GCF_002127545.1	ASM212754v1	Xenorhabdus beddingii	DSM 4764	GCF_002127545.1-RS_2024_04_22	4096854	Scaffold	2017-05-11	MUBK01	Goethe University	3838
9	GCF_002632445.1	ASM263244v1	Xenorhabdus ehlersii	DSM 16337	GCF_002632445.1-RS_2025_03_30	4316335	Scaffold	2017-10-23	NIBT01	Goethe University	4115
10	GCF_002632485.1	ASM263248v1	Xenorhabdus innexi	DSM 16336	GCF_002632485.1-RS_2024_04_25	4575308	Scaffold	2017-10-23	NIBU01	Goethe University	4309
11	GCF_002632595.1	ASM263259v1	Xenorhabdus szentirmaii	US123	GCF_002632595.1-RS_2024_12_16	4822051	Contig	2017-10-23	NIUA01	Goethe University	4236
12	GCF_002632615.1	ASM263261v1	Xenorhabdus miraniensis	DSM 17902	GCF_002632615.1-RS_2024_04_22	4995255	Scaffold	2017-10-23	NITZ01	Goethe University	4448
13	GCF_002632685.1	ASM263268v1	Xenorhabdus mauleonii	DSM 17908	GCF_002632685.1-RS_2025_03_29	5148996	Scaffold	2017-10-23	NITY01	Goethe University	4551
14	GCF_002632755.1	ASM263275v1	Xenorhabdus ishibashii	DSM 22670	GCF_002632755.1-RS_2024_04_22	3859546	Scaffold	2017-10-23	NJAK01	Goethe University	3649
15	GCF_002632825.1	ASM263282v1	Xenorhabdus stockiae	DSM 17904	GCF_002632825.1-RS_2024_04_25	4668612	Scaffold	2017-10-23	NJAJ01	Goethe University	4179
16	GCF_002632875.1	ASM263287v1	Xenorhabdus kozodoii	DSM 17907	GCF_002632875.1-RS_2024_04_22	4127775	Scaffold	2017-10-23	NJCX01	Goethe University	3846
17	GCF_003386665.1	ASM338666v1	Xenorhabdus cabanillasii	DSM 17905	GCF_003386665.1-RS_2024_04_27	4335622	Contig	2018-08-14	QTUB01	DOE Joint Genome Institute	3881
18	GCF_014467235.1	ASM1446723v1	Xenorhabdus indica	DSM 17382	GCF_014467235.1-RS_2025_03_29	4549981	Scaffold	2020-09-03	NKHP01	Goethe University	4016
19	GCF_014697705.1	ASM1469770v1	Xenorhabdus koppenhoeferi	Vera	GCF_014697705.1-RS_2024_12_14	4389228	Contig	2020-09-22	JACXBE01	Centro de Investigaciones y Transferencias, Universidad Nacional de Villa Maria (CIT-CONICET)	3919
20	GCF_016306625.1	ASM1630662v1	Xenorhabdus lircayensis	VLS	GCF_016306625.1-RS_2024_12_13	4294189	Scaffold	2020-12-22	JACOII01	Universidad de Chile	3979
21	GCF_028598555.1	ASM2859855v1	Xenorhabdus anantnagensis	XENO-2	GCF_028598555.1-RS_2024_08_19	4318764	Contig	2023-02-12	JAQRFN01	University of Neuchatel	4024
22	GCF_028598775.1	ASM2859877v1	Xenorhabdus aichiensis	XENO-7	GCF_028598775.1-RS_2024_08_19	4699364	Contig	2023-02-12	JAQRFO01	University of Neuchatel	4281
23	GCF_028598805.1	ASM2859880v1	Xenorhabdus yunnanensis	XENO-10	GCF_028598805.1-RS_2024_09_07	4667511	Contig	2023-02-12	JAQRFI01	University of Neuchatel	4559
24	GCF_033949365.1	ASM3394936v1	Xenorhabdus littoralis	PSL	GCF_033949365.1-RS_2024_08_06	4264775	Contig	2023-11-24	VCDO01	Universidad Nacional de Villa Maria	3917
25	GCF_033949405.1	ASM3394940v1	Xenorhabdus santafensis	12	GCF_033949405.1-RS_2024_08_06	4692027	Contig	2023-11-24	VCDN01	Universidad Nacional de Villa Maria	4083
26	GCF_036512875.1	ASM3651287v1	Xenorhabdus taiwanensis	TCT-1	GCF_036512875.1-RS_2024_09_11	4019268	Complete Genome	2023-11-01		National Chiayi University	3774
27	GCF_037996705.1	ASM3799670v1	Xenorhabdus bharatensis	CS20	GCF_037996705.1-RS_2024_04_08	4776084	Contig	2024-04-06	JBBMXG01	University of Neuchatel	4308
28	GCF_037996725.1	ASM3799672v1	Xenorhabdus entomophaga	XENO-11	GCF_037996725.1-RS_2024_04_08	4963454	Contig	2024-04-06	JBBMXH01	University of Neuchatel	4836
29	GCF_037996745.1	ASM3799674v1	Xenorhabdus siamensis	AUT15.5	GCF_037996745.1-RS_2024_04_08	4425965	Contig	2024-04-06	JBBMXE01	University of Neuchatel	3970
30	GCF_037996785.1	ASM3799678v1	Xenorhabdus thailandensis	CCN3.3	GCF_037996785.1-RS_2024_04_08	3794703	Contig	2024-04-06	JBBMXF01	University of Neuchatel	3533
31	GCF_040081895.1	ASM4008189v1	Xenorhabdus nematophila	Duz-14	GCF_040081895.1-RS_2024_06_06	4769883	Contig	2024-06-05	JBEBLX01	Ordu University	4664
32	GCF_048081655.1	ASM4808165v1	Xenorhabdus budapestensis	XH-4	GCF_048081655.1-RS_2025_02_27	4548335	Complete Genome	2025-03-01		Agricultural Insects, Institute of Plant Protection, Chinese Academy of Agricultural Sciences	4095
33	GCF_900115195.1	IMG-taxon 2684622846 annotated assembly	Xenorhabdus japonica	DSM 16522	GCF_900115195.1-RS_2024_05_03	3561198	Scaffold	2016-11-02	FOVO01	DOE - JOINT GENOME INSTITUTE	3314
34	GCF_963865795.1	ena-yuan-GCF_001037465.1	Xenorhabdus khoisanae	-	GCF_963865795.1-RS_2025_04_06	4658186	Contig	2024-03-04	CAWMBG01	Nanjing Agriculture University	4239
