# Supplementary material for: Whole-Genome Sequencing and Biosynthetic Gene Cluster Analysis of Novel Entomopathogenic Bacteria Xenorhabdus thailandensis ALN 7.1 and ALN 11.5
Source: Biology (Basel). 2025 Jul 22;14(8):905. doi: 10.3390/biology14080905 (PMC12383660; doi:10.3390/biology14080905)
Supplement: Supplementary file 1 [file biology-14-00905-s001.zip › Table S2.xlsx]

## Sheet: Sheet1
Table S2 Pairwise comparisons of Xenorhabdus spp. genomes
Query strain	Subject strain	dDDH (d0, in %)	C.I. (d0, in %)	dDDH (d4, in %)	C.I. (d4, in %)	dDDH (d6, in %)	C.I. (d6, in %)	G+C content difference (in %)
Xenorhabdus siamensis' (GCF 037996745.1)	Xenorhabdus siamensis AUT15.5	100	[100.0 - 100.0]	100	[100.0 - 100.0]	100	[100.0 - 100.0]	0
Xenorhabdus lircayensis' (GCF 016306625.1)	Xenorhabdus lircayensis VLS	100	[100.0 - 100.0]	100	[100.0 - 100.0]	100	[100.0 - 100.0]	0.03
Xenorhabdus aichiensis' (GCF 028598775.1)	Xenorhabdus aichiensis XENO-7 T	100	[100.0 - 100.0]	100	[100.0 - 100.0]	100	[100.0 - 100.0]	0.02
Xenorhabdus miraniensis' (GCF 002632615.1)	Xenorhabdus miraniensis DSM 17902	100	[100.0 - 100.0]	100	[100.0 - 100.0]	100	[100.0 - 100.0]	0
Xenorhabdus yunnanensis' (GCF 028598805.1)	Xenorhabdus yunnanensis XENO-10T	100	[100.0 - 100.0]	100	[100.0 - 100.0]	100	[100.0 - 100.0]	0.09
Xenorhabdus indica' (GCF 014467235.1)	Xenorhabdus indica DSM 17382	100	[100.0 - 100.0]	100	[100.0 - 100.0]	100	[100.0 - 100.0]	0.08
Xenorhabdus thuongxuanensis' (GCF 001908095.1)	Xenorhabdus thuongxuanensis 30TX1	100	[100.0 - 100.0]	100	[100.0 - 100.0]	100	[100.0 - 100.0]	0
Xenorhabdus vietnamensis' (GCF 002127535.1)	Xenorhabdus vietnamensis DSM 22392	100	[100.0 - 100.0]	100	[100.0 - 100.0]	100	[100.0 - 100.0]	0
Xenorhabdus cabanillasii' (GCF 003386665.1)	Xenorhabdus cabanillasii DSM 17905	100	[100.0 - 100.0]	100	[100.0 - 100.0]	100	[100.0 - 100.0]	0
Xenorhabdus ehlersii' (GCF 002632445.1)	Xenorhabdus ehlersii DSM 16337	100	[100.0 - 100.0]	100	[100.0 - 100.0]	100	[100.0 - 100.0]	0
Xenorhabdus bharatensis' (GCF 037996705.1)	Xenorhabdus bharatensis CS20	100	[100.0 - 100.0]	100	[100.0 - 100.0]	100	[100.0 - 100.0]	0.03
Xenorhabdus stockiae' (GCF 002632825.1)	Xenorhabdus stockiae DSM 17904	100	[100.0 - 100.0]	100	[100.0 - 100.0]	100	[100.0 - 100.0]	0
Xenorhabdus innexi' (GCF 002632485.1)	Xenorhabdus innexi DSM 16336	100	[100.0 - 100.0]	100	[100.0 - 100.0]	100	[100.0 - 100.0]	0
Xenorhabdus beddingii' (GCF 002127545.1)	Xenorhabdus beddingii DSM 4764	100	[100.0 - 100.0]	100	[100.0 - 100.0]	100	[100.0 - 100.0]	0
Xenorhabdus santafensis' (GCF 033949405.1)	Xenorhabdus santafensis 12	100	[100.0 - 100.0]	100	[100.0 - 100.0]	100	[100.0 - 100.0]	0.07
Xenorhabdus japonica' (GCF 900115195.1)	Xenorhabdus japonica DSM 16522	100	[100.0 - 100.0]	100	[100.0 - 100.0]	100	[100.0 - 100.0]	0
Xenorhabdus thailandensis' (GCF 037996785.1)	Xenorhabdus thailandensis CCN3.3	100	[100.0 - 100.0]	100	[100.0 - 100.0]	100	[100.0 - 100.0]	0
Xenorhabdus anantnagensis' (GCF 028598555.1)	Xenorhabdus anantnagensis XENO-2	100	[100.0 - 100.0]	100	[100.0 - 100.0]	100	[100.0 - 100.0]	0.02
Xenorhabdus ishibashii' (GCF 002632755.1)	Xenorhabdus ishibashii DSM 22670	100	[100.0 - 100.0]	100	[100.0 - 100.0]	100	[100.0 - 100.0]	0
Xenorhabdus eapokensis' (GCF 001908105.1)	Xenorhabdus eapokensis DL20	100	[100.0 - 100.0]	100	[100.0 - 100.0]	100	[100.0 - 100.0]	0
Xenorhabdus kozodoii' (GCF 002632875.1)	Xenorhabdus kozodoii DSM 17907	100	[100.0 - 100.0]	100	[100.0 - 100.0]	100	[100.0 - 100.0]	0
Xenorhabdus hominickii' (GCF 001721185.1)	Xenorhabdus hominickii DSM 17903	97.9	[96.5 - 98.7]	99.9	[99.8 - 100.0]	99	[98.3 - 99.4]	0.03
Xenorhabdus mauleonii' (GCF 002632685.1)	Xenorhabdus mauleonii DSM 17908	100	[100.0 - 100.0]	99.9	[99.8 - 100.0]	100	[100.0 - 100.0]	0.04
Xenorhabdus bALN7.1'	Xenorhabdus bALN11.5'	100	[99.9 - 100.0]	99.9	[99.9 - 100.0]	100	[100.0 - 100.0]	0.02
Xenorhabdus ehlersii' (GCF 002632445.1)	Xenorhabdus ehlersii DSM 16337	100	[100.0 - 100.0]	99.4	[99.1 - 99.6]	100	[100.0 - 100.0]	0.18
Xenorhabdus doucetiae' (GCF 000968195.1)	Xenorhabdus doucetiae DSM 17909	99.5	[99.1 - 99.8]	99.3	[98.9 - 99.6]	99.8	[99.6 - 99.9]	0.23
Xenorhabdus szentirmaii' (GCF 002632595.1)	Xenorhabdus szentirmaii DSM 16338	94.7	[92.3 - 96.4]	97.3	[96.2 - 98.1]	96.8	[95.3 - 97.8]	0.4
Xenorhabdus budapestensis' (GCF 048081655.1)	Xenorhabdus budapestensis DSM 16342	87.8	[84.3 - 90.6]	90.3	[88.0 - 92.2]	90.9	[88.3 - 93.0]	0.08
Xenorhabdus nematophila' (GCF 040081895.1)	Xenorhabdus nematophila ATCC 19061	74.5	[70.6 - 78.1]	89.8	[87.4 - 91.7]	79.8	[76.4 - 82.9]	0.25
Xenorhabdus bALN7.1'	Xenorhabdus thailandensis' (GCF 037996785.1)	77.1	[73.2 - 80.7]	87.2	[84.6 - 89.4]	81.7	[78.4 - 84.6]	0.12
Xenorhabdus bALN7.1'	Xenorhabdus thailandensis CCN3.3	77.1	[73.2 - 80.7]	87.2	[84.6 - 89.4]	81.7	[78.4 - 84.6]	0.12
Xenorhabdus bALN11.5'	Xenorhabdus thailandensis' (GCF 037996785.1)	76.5	[72.5 - 80.0]	87.1	[84.5 - 89.3]	81.1	[77.7 - 84.1]	0.14
Xenorhabdus bALN11.5'	Xenorhabdus thailandensis CCN3.3	76.5	[72.5 - 80.0]	87.1	[84.5 - 89.3]	81.1	[77.7 - 84.1]	0.14
Xenorhabdus khoisanae' (GCF 963865795.1)	Xenorhabdus khoisanae SF87	78.3	[74.4 - 81.9]	80.2	[77.3 - 82.9]	81.6	[78.2 - 84.5]	0.2
Xenorhabdus koppenhoeferi' (GCF 014697705.1)	Xenorhabdus koppenhoeferi DSM 18168	54	[50.5 - 57.4]	65.2	[62.3 - 68.0]	56.6	[53.4 - 59.7]	0.09
Xenorhabdus entomophaga' (GCF 037996725.1)	Xenorhabdus khoisanae SF87	66.9	[63.0 - 70.5]	64.4	[61.5 - 67.2]	68.4	[65.0 - 71.6]	0.07
Xenorhabdus entomophaga' (GCF 037996725.1)	Xenorhabdus khoisanae' (GCF 963865795.1)	66	[62.2 - 69.7]	63.9	[61.0 - 66.7]	67.5	[64.1 - 70.8]	0.27
Xenorhabdus aichiensis' (GCF 028598775.1)	Xenorhabdus bovienii subsp. africana XENO-1	64.5	[60.7 - 68.1]	63.6	[60.7 - 66.5]	66.1	[62.7 - 69.3]	0.1
Xenorhabdus bALN7.1'	Xenorhabdus griffiniae ID10	54.7	[51.2 - 58.2]	62.9	[60.0 - 65.7]	56.9	[53.7 - 60.0]	0.31
Xenorhabdus bALN11.5'	Xenorhabdus griffiniae ID10	54.5	[51.0 - 58.0]	62.8	[59.9 - 65.6]	56.7	[53.5 - 59.9]	0.29
Xenorhabdus indica' (GCF 014467235.1)	Xenorhabdus siamensis AUT15.5	73.2	[69.3 - 76.9]	62.6	[59.7 - 65.4]	73.6	[70.1 - 76.8]	0.18
Xenorhabdus indica' (GCF 014467235.1)	Xenorhabdus siamensis' (GCF 037996745.1)	73.2	[69.3 - 76.9]	62.6	[59.7 - 65.4]	73.6	[70.1 - 76.8]	0.18
Xenorhabdus siamensis' (GCF 037996745.1)	Xenorhabdus indica DSM 17382	73.2	[69.3 - 76.9]	62.6	[59.7 - 65.4]	73.6	[70.1 - 76.8]	0.1
Xenorhabdus thailandensis' (GCF 037996785.1)	Xenorhabdus griffiniae ID10	54.3	[50.7 - 57.7]	62.1	[59.2 - 64.9]	56.4	[53.2 - 59.5]	0.42
Xenorhabdus bovienii SS-2004' (GCF 000027225.1)	Xenorhabdus aichiensis XENO-7 T	60.4	[56.7 - 64.0]	58.7	[55.9 - 61.4]	61.4	[58.1 - 64.5]	0.35
Xenorhabdus bovienii SS-2004' (GCF 000027225.1)	Xenorhabdus aichiensis' (GCF 028598775.1)	60.4	[56.7 - 64.0]	58.7	[55.9 - 61.4]	61.4	[58.1 - 64.5]	0.34
Xenorhabdus bovienii SS-2004' (GCF 000027225.1)	Xenorhabdus bovienii subsp. africana XENO-1	59.5	[55.9 - 63.1]	56.5	[53.7 - 59.2]	60.1	[56.8 - 63.2]	0.24
Xenorhabdus yunnanensis' (GCF 028598805.1)	Xenorhabdus anantnagensis XENO-2	66.5	[62.7 - 70.1]	56.4	[53.6 - 59.1]	66.2	[62.8 - 69.4]	0.28
Xenorhabdus anantnagensis' (GCF 028598555.1)	Xenorhabdus yunnanensis' (GCF 028598805.1)	66.5	[62.7 - 70.1]	56.4	[53.6 - 59.1]	66.2	[62.8 - 69.4]	0.25
Xenorhabdus anantnagensis' (GCF 028598555.1)	Xenorhabdus yunnanensis XENO-10T	66.5	[62.7 - 70.1]	56.4	[53.6 - 59.1]	66.2	[62.8 - 69.4]	0.16
Xenorhabdus taiwanensis' (GCF 036512875.1)	Xenorhabdus ehlersii DSM 16337	68.3	[64.4 - 71.9]	55.6	[52.9 - 58.3]	67.5	[64.1 - 70.8]	0.19
Xenorhabdus ehlersii' (GCF 002632445.1)	Xenorhabdus taiwanensis' (GCF 036512875.1)	68.3	[64.4 - 71.9]	55.6	[52.9 - 58.3]	67.5	[64.1 - 70.8]	0.19
Xenorhabdus taiwanensis' (GCF 036512875.1)	Xenorhabdus ehlersii DSM 16337	67.3	[63.4 - 70.9]	55.5	[52.7 - 58.2]	66.6	[63.2 - 69.8]	0.01
Xenorhabdus miraniensis' (GCF 002632615.1)	Xenorhabdus entomophaga' (GCF 037996725.1)	59.4	[55.7 - 62.9]	53.8	[51.1 - 56.5]	59.3	[56.1 - 62.5]	0.21
Xenorhabdus entomophaga' (GCF 037996725.1)	Xenorhabdus miraniensis DSM 17902	59.4	[55.7 - 62.9]	53.8	[51.1 - 56.5]	59.3	[56.1 - 62.5]	0.21
Xenorhabdus thuongxuanensis' (GCF 001908095.1)	Xenorhabdus ehlersii DSM 16337	66.9	[63.0 - 70.5]	53.7	[51.0 - 56.4]	65.8	[62.5 - 69.1]	0.55
Xenorhabdus ehlersii' (GCF 002632445.1)	Xenorhabdus thuongxuanensis 30TX1	66.9	[63.0 - 70.5]	53.7	[51.0 - 56.4]	65.8	[62.5 - 69.1]	0.55
Xenorhabdus thuongxuanensis' (GCF 001908095.1)	Xenorhabdus ehlersii' (GCF 002632445.1)	66.9	[63.0 - 70.5]	53.7	[51.0 - 56.4]	65.8	[62.5 - 69.1]	0.55
Xenorhabdus miraniensis' (GCF 002632615.1)	Xenorhabdus khoisanae' (GCF 963865795.1)	62.8	[59.0 - 66.4]	53.7	[51.0 - 56.4]	62.3	[59.0 - 65.5]	0.07
Xenorhabdus khoisanae' (GCF 963865795.1)	Xenorhabdus miraniensis DSM 17902	62.8	[59.0 - 66.4]	53.7	[51.0 - 56.4]	62.3	[59.0 - 65.5]	0.07
Xenorhabdus thuongxuanensis' (GCF 001908095.1)	Xenorhabdus ehlersii DSM 16337	65.6	[61.8 - 69.2]	53.5	[50.8 - 56.1]	64.7	[61.3 - 67.9]	0.73
Xenorhabdus yunnanensis' (GCF 028598805.1)	Xenorhabdus japonica DSM 16522	60.3	[56.6 - 63.8]	53.4	[50.7 - 56.1]	60	[56.8 - 63.2]	0.43
Xenorhabdus japonica' (GCF 900115195.1)	Xenorhabdus yunnanensis XENO-10T	60.3	[56.6 - 63.8]	53.4	[50.7 - 56.1]	60	[56.8 - 63.2]	0.34
Xenorhabdus yunnanensis' (GCF 028598805.1)	Xenorhabdus japonica' (GCF 900115195.1)	60.3	[56.6 - 63.8]	53.4	[50.7 - 56.1]	60	[56.8 - 63.2]	0.43
Xenorhabdus taiwanensis' (GCF 036512875.1)	Xenorhabdus thuongxuanensis 30TX1	59.3	[55.6 - 62.8]	53.3	[50.6 - 56.0]	59.1	[55.9 - 62.3]	0.74
Xenorhabdus miraniensis' (GCF 002632615.1)	Xenorhabdus khoisanae SF87	61.4	[57.7 - 65.0]	53.3	[50.6 - 55.9]	61	[57.7 - 64.2]	0.13
Xenorhabdus thuongxuanensis' (GCF 001908095.1)	Xenorhabdus taiwanensis' (GCF 036512875.1)	59.3	[55.6 - 62.8]	53.3	[50.6 - 56.0]	59.1	[55.9 - 62.3]	0.74
Xenorhabdus cabanillasii' (GCF 003386665.1)	Xenorhabdus budapestensis DSM 16342	64.4	[60.6 - 68.0]	53.1	[50.4 - 55.7]	63.5	[60.2 - 66.7]	0.23
Xenorhabdus bharatensis' (GCF 037996705.1)	Xenorhabdus stockiae DSM 17904	75.4	[71.5 - 79.0]	53	[50.3 - 55.7]	72.8	[69.4 - 76.0]	0.07
Xenorhabdus stockiae' (GCF 002632825.1)	Xenorhabdus bharatensis CS20	75.4	[71.5 - 79.0]	53	[50.3 - 55.7]	72.8	[69.4 - 76.0]	0.1
Xenorhabdus stockiae' (GCF 002632825.1)	Xenorhabdus bharatensis' (GCF 037996705.1)	75.4	[71.5 - 79.0]	53	[50.3 - 55.7]	72.8	[69.4 - 76.0]	0.07
Xenorhabdus thuongxuanensis' (GCF 001908095.1)	Xenorhabdus eapokensis DL20	61.9	[58.2 - 65.5]	51.9	[49.2 - 54.6]	61.1	[57.8 - 64.3]	0.44
Xenorhabdus eapokensis' (GCF 001908105.1)	Xenorhabdus thuongxuanensis 30TX1	61.9	[58.2 - 65.5]	51.9	[49.2 - 54.6]	61.1	[57.8 - 64.3]	0.44
Xenorhabdus cabanillasii' (GCF 003386665.1)	Xenorhabdus budapestensis' (GCF 048081655.1)	63.8	[60.0 - 67.4]	51.9	[49.2 - 54.5]	62.7	[59.3 - 65.9]	0.31
Xenorhabdus budapestensis' (GCF 048081655.1)	Xenorhabdus cabanillasii DSM 17905	63.8	[60.0 - 67.4]	51.9	[49.2 - 54.5]	62.7	[59.3 - 65.9]	0.31
Xenorhabdus thuongxuanensis' (GCF 001908095.1)	Xenorhabdus eapokensis' (GCF 001908105.1)	61.9	[58.2 - 65.5]	51.9	[49.2 - 54.6]	61.1	[57.8 - 64.3]	0.44
Xenorhabdus anantnagensis' (GCF 028598555.1)	Xenorhabdus japonica' (GCF 900115195.1)	60.6	[56.9 - 64.2]	51.8	[49.1 - 54.5]	59.9	[56.7 - 63.1]	0.18
Xenorhabdus anantnagensis' (GCF 028598555.1)	Xenorhabdus japonica DSM 16522	60.6	[56.9 - 64.2]	51.8	[49.1 - 54.5]	59.9	[56.7 - 63.1]	0.18
Xenorhabdus japonica' (GCF 900115195.1)	Xenorhabdus anantnagensis XENO-2	60.6	[56.9 - 64.2]	51.8	[49.1 - 54.5]	59.9	[56.7 - 63.1]	0.15
Xenorhabdus eapokensis' (GCF 001908105.1)	Xenorhabdus ishibashii' (GCF 002632755.1)	68.7	[64.8 - 72.4]	51.2	[48.5 - 53.8]	66.7	[63.3 - 69.9]	0.55
Xenorhabdus eapokensis' (GCF 001908105.1)	Xenorhabdus ishibashii DSM 22670	68.7	[64.8 - 72.4]	51.2	[48.5 - 53.8]	66.7	[63.3 - 69.9]	0.55
Xenorhabdus ishibashii' (GCF 002632755.1)	Xenorhabdus eapokensis DL20	68.7	[64.8 - 72.4]	51.2	[48.5 - 53.8]	66.7	[63.3 - 69.9]	0.55
Xenorhabdus indica' (GCF 014467235.1)	Xenorhabdus budapestensis DSM 16342	64.5	[60.7 - 68.1]	51.2	[48.5 - 53.8]	63.1	[59.8 - 66.3]	0.19
Xenorhabdus siamensis' (GCF 037996745.1)	Xenorhabdus budapestensis DSM 16342	68.2	[64.4 - 71.9]	50.5	[47.9 - 53.2]	66.1	[62.7 - 69.3]	0.37
Xenorhabdus budapestensis' (GCF 048081655.1)	Xenorhabdus indica DSM 17382	66.7	[62.8 - 70.3]	50.5	[47.9 - 53.1]	64.7	[61.4 - 67.9]	0.35
Xenorhabdus indica' (GCF 014467235.1)	Xenorhabdus budapestensis' (GCF 048081655.1)	66.7	[62.8 - 70.3]	50.5	[47.9 - 53.1]	64.7	[61.4 - 67.9]	0.26
Xenorhabdus budapestensis' (GCF 048081655.1)	Xenorhabdus siamensis AUT15.5	67.7	[63.8 - 71.3]	50.4	[47.7 - 53.0]	65.5	[62.2 - 68.8]	0.44
Xenorhabdus siamensis' (GCF 037996745.1)	Xenorhabdus budapestensis' (GCF 048081655.1)	67.7	[63.8 - 71.3]	50.4	[47.7 - 53.0]	65.5	[62.2 - 68.8]	0.44
Xenorhabdus cabanillasii' (GCF 003386665.1)	Xenorhabdus indica' (GCF 014467235.1)	63.5	[59.7 - 67.1]	49.9	[47.2 - 52.5]	61.8	[58.5 - 65.0]	0.05
Xenorhabdus cabanillasii' (GCF 003386665.1)	Xenorhabdus indica DSM 17382	63.5	[59.7 - 67.1]	49.9	[47.2 - 52.5]	61.8	[58.5 - 65.0]	0.04
Xenorhabdus indica' (GCF 014467235.1)	Xenorhabdus cabanillasii DSM 17905	63.5	[59.7 - 67.1]	49.9	[47.2 - 52.5]	61.8	[58.5 - 65.0]	0.05
Xenorhabdus siamensis' (GCF 037996745.1)	Xenorhabdus cabanillasii DSM 17905	63.7	[60.0 - 67.3]	49.7	[47.0 - 52.3]	62	[58.7 - 65.2]	0.13
Xenorhabdus cabanillasii' (GCF 003386665.1)	Xenorhabdus siamensis' (GCF 037996745.1)	63.7	[60.0 - 67.3]	49.7	[47.0 - 52.3]	62	[58.7 - 65.2]	0.13
Xenorhabdus cabanillasii' (GCF 003386665.1)	Xenorhabdus siamensis AUT15.5	63.7	[60.0 - 67.3]	49.7	[47.0 - 52.3]	62	[58.7 - 65.2]	0.13
Xenorhabdus thuongxuanensis' (GCF 001908095.1)	Xenorhabdus ishibashii DSM 22670	57.4	[53.8 - 60.9]	48.3	[45.7 - 50.9]	56.2	[53.0 - 59.3]	0.11
Xenorhabdus thuongxuanensis' (GCF 001908095.1)	Xenorhabdus ishibashii' (GCF 002632755.1)	57.4	[53.8 - 60.9]	48.3	[45.7 - 50.9]	56.2	[53.0 - 59.3]	0.11
Xenorhabdus ishibashii' (GCF 002632755.1)	Xenorhabdus thuongxuanensis 30TX1	57.4	[53.8 - 60.9]	48.3	[45.7 - 50.9]	56.2	[53.0 - 59.3]	0.11
Xenorhabdus ehlersii' (GCF 002632445.1)	Xenorhabdus eapokensis DL20	64.9	[61.1 - 68.6]	48	[45.4 - 50.6]	62.5	[59.2 - 65.7]	0.1
Xenorhabdus eapokensis' (GCF 001908105.1)	Xenorhabdus ehlersii' (GCF 002632445.1)	64.9	[61.1 - 68.6]	48	[45.4 - 50.6]	62.5	[59.2 - 65.7]	0.1
Xenorhabdus eapokensis' (GCF 001908105.1)	Xenorhabdus ehlersii DSM 16337	64.9	[61.1 - 68.6]	48	[45.4 - 50.6]	62.5	[59.2 - 65.7]	0.1
Xenorhabdus taiwanensis' (GCF 036512875.1)	Xenorhabdus eapokensis DL20	63.8	[60.0 - 67.4]	47.9	[45.3 - 50.5]	61.5	[58.2 - 64.7]	0.3
Xenorhabdus eapokensis' (GCF 001908105.1)	Xenorhabdus taiwanensis' (GCF 036512875.1)	63.8	[60.0 - 67.4]	47.9	[45.3 - 50.5]	61.5	[58.2 - 64.7]	0.3
Xenorhabdus eapokensis' (GCF 001908105.1)	Xenorhabdus ehlersii DSM 16337	64	[60.2 - 67.6]	47.9	[45.3 - 50.5]	61.7	[58.4 - 64.9]	0.29
Xenorhabdus ehlersii' (GCF 002632445.1)	Xenorhabdus griffiniae ID10	61.1	[57.4 - 64.7]	46.8	[44.3 - 49.4]	59	[55.7 - 62.1]	0.06
Xenorhabdus ishibashii' (GCF 002632755.1)	Xenorhabdus ehlersii DSM 16337	61.6	[57.9 - 65.1]	46.4	[43.9 - 49.0]	59.2	[56.0 - 62.4]	0.84
Xenorhabdus ehlersii' (GCF 002632445.1)	Xenorhabdus ishibashii' (GCF 002632755.1)	63	[59.3 - 66.6]	46.3	[43.7 - 48.9]	60.4	[57.1 - 63.5]	0.66
Xenorhabdus ishibashii' (GCF 002632755.1)	Xenorhabdus ehlersii DSM 16337	63	[59.3 - 66.6]	46.3	[43.7 - 48.9]	60.4	[57.1 - 63.5]	0.66
Xenorhabdus ehlersii' (GCF 002632445.1)	Xenorhabdus ishibashii DSM 22670	63	[59.3 - 66.6]	46.3	[43.7 - 48.9]	60.4	[57.1 - 63.5]	0.66
Xenorhabdus griffiniae' (GCF 001028135.1)	Xenorhabdus ehlersii DSM 16337	58.4	[54.8 - 62.0]	45.8	[43.2 - 48.3]	56.4	[53.2 - 59.5]	1.09
Xenorhabdus griffiniae' (GCF 001028135.1)	Xenorhabdus ehlersii' (GCF 002632445.1)	58.4	[54.8 - 62.0]	45.8	[43.2 - 48.3]	56.4	[53.2 - 59.5]	1.09
Xenorhabdus griffiniae' (GCF 001028135.1)	Xenorhabdus ehlersii DSM 16337	57.4	[53.8 - 60.9]	45.7	[43.2 - 48.3]	55.5	[52.3 - 58.6]	0.91
Xenorhabdus thailandensis' (GCF 037996785.1)	Xenorhabdus ehlersii DSM 16337	57.9	[54.3 - 61.4]	45.5	[43.0 - 48.1]	55.9	[52.7 - 59.0]	0.37
Xenorhabdus ehlersii' (GCF 002632445.1)	Xenorhabdus thailandensis' (GCF 037996785.1)	57.9	[54.3 - 61.4]	45.5	[43.0 - 48.1]	55.9	[52.7 - 59.0]	0.37
Xenorhabdus ehlersii' (GCF 002632445.1)	Xenorhabdus thailandensis CCN3.3	57.9	[54.3 - 61.4]	45.5	[43.0 - 48.1]	55.9	[52.7 - 59.0]	0.37
Xenorhabdus thailandensis' (GCF 037996785.1)	Xenorhabdus ehlersii DSM 16337	56.6	[53.0 - 60.1]	45.5	[42.9 - 48.1]	54.8	[51.6 - 57.9]	0.55
Xenorhabdus taiwanensis' (GCF 036512875.1)	Xenorhabdus ishibashii DSM 22670	63	[59.2 - 66.6]	45.4	[42.9 - 48.0]	60.1	[56.8 - 63.2]	0.85
Xenorhabdus ishibashii' (GCF 002632755.1)	Xenorhabdus taiwanensis' (GCF 036512875.1)	63	[59.2 - 66.6]	45.4	[42.9 - 48.0]	60.1	[56.8 - 63.2]	0.85
Xenorhabdus bALN7.1'	Xenorhabdus ehlersii DSM 16337	58.1	[54.5 - 61.6]	45	[42.4 - 47.5]	55.9	[52.7 - 59.0]	0.25
Xenorhabdus bALN11.5'	Xenorhabdus ehlersii' (GCF 002632445.1)	58.1	[54.5 - 61.6]	45	[42.4 - 47.5]	55.9	[52.7 - 59.0]	0.25
Xenorhabdus taiwanensis' (GCF 036512875.1)	Xenorhabdus griffiniae ID10	56.2	[52.7 - 59.7]	44.9	[42.4 - 47.5]	54.3	[51.2 - 57.4]	0.14
Xenorhabdus bALN7.1'	Xenorhabdus ehlersii DSM 16337	57.4	[53.8 - 60.9]	44.9	[42.4 - 47.5]	55.3	[52.1 - 58.4]	0.23
Xenorhabdus bALN7.1'	Xenorhabdus ehlersii DSM 16337	56.8	[53.2 - 60.3]	44.9	[42.3 - 47.5]	54.8	[51.6 - 57.9]	0.43
Xenorhabdus bALN11.5'	Xenorhabdus ehlersii' (GCF 002632445.1)	57.4	[53.8 - 60.9]	44.9	[42.4 - 47.5]	55.3	[52.1 - 58.4]	0.23
Xenorhabdus bALN11.5'	Xenorhabdus ehlersii DSM 16337	56.1	[52.6 - 59.6]	44.8	[42.3 - 47.4]	54.2	[51.0 - 57.3]	0.41
Xenorhabdus taiwanensis' (GCF 036512875.1)	Xenorhabdus thailandensis' (GCF 037996785.1)	52	[48.5 - 55.4]	44	[41.4 - 46.5]	50.4	[47.4 - 53.5]	0.56
Xenorhabdus taiwanensis' (GCF 036512875.1)	Xenorhabdus thailandensis CCN3.3	52	[48.5 - 55.4]	44	[41.4 - 46.5]	50.4	[47.4 - 53.5]	0.56
Xenorhabdus species'	Xenorhabdus taiwanensis' (GCF 036512875.1)	51.8	[48.4 - 55.3]	43.5	[41.0 - 46.1]	50.2	[47.1 - 53.2]	0.44
Xenorhabdus griffiniae' (GCF 001028135.1)	Xenorhabdus thailandensis CCN3.3	51	[47.6 - 54.5]	43.5	[41.0 - 46.1]	49.5	[46.5 - 52.6]	1.46
Xenorhabdus griffiniae' (GCF 001028135.1)	Xenorhabdus griffiniae ID10	51.5	[48.1 - 55.0]	43.5	[40.9 - 46.0]	49.9	[46.8 - 53.0]	1.03
Xenorhabdus species'	Xenorhabdus taiwanensis' (GCF 036512875.1)	51.3	[47.8 - 54.7]	43.5	[40.9 - 46.0]	49.7	[46.6 - 52.7]	0.42
Xenorhabdus griffiniae' (GCF 001028135.1)	Xenorhabdus thailandensis' (GCF 037996785.1)	51	[47.6 - 54.5]	43.5	[41.0 - 46.1]	49.5	[46.5 - 52.6]	1.46
Xenorhabdus thailandensis' (GCF 037996785.1)	Xenorhabdus thuongxuanensis 30TX1	60.3	[56.6 - 63.9]	43.2	[40.7 - 45.7]	57.1	[53.9 - 60.3]	0.18
Xenorhabdus bALN7.1'	Xenorhabdus griffiniae' (GCF 001028135.1)	49.6	[46.2 - 53.1]	43.2	[40.7 - 45.8]	48.2	[45.2 - 51.3]	1.32
Xenorhabdus bALN11.5'	Xenorhabdus griffiniae' (GCF 001028135.1)	50.2	[46.8 - 53.7]	43.2	[40.7 - 45.8]	48.7	[45.7 - 51.8]	1.34
Xenorhabdus thuongxuanensis' (GCF 001908095.1)	Xenorhabdus thailandensis' (GCF 037996785.1)	60.3	[56.6 - 63.9]	43.2	[40.7 - 45.7]	57.1	[53.9 - 60.3]	0.18
Xenorhabdus thuongxuanensis' (GCF 001908095.1)	Xenorhabdus thailandensis CCN3.3	60.3	[56.6 - 63.9]	43.2	[40.7 - 45.7]	57.1	[53.9 - 60.3]	0.18
'Xenorhabdus thuongxuanensis' (GCF 001908095.1)	Xenorhabdus griffiniae ID10	55.3	[51.8 - 58.8]	43	[40.5 - 45.6]	53	[49.9 - 56.1]	0.6
Xenorhabdus griffiniae' (GCF 001028135.1)	Xenorhabdus taiwanensis' (GCF 036512875.1)	54.8	[51.2 - 58.2]	43	[40.5 - 45.5]	52.5	[49.4 - 55.6]	0.9
Xenorhabdus bALN7.1'	Xenorhabdus thuongxuanensis 30TX1	59.9	[56.2 - 63.5]	42.3	[39.7 - 44.8]	56.5	[53.3 - 59.6]	0.32
Xenorhabdus bALN7.1'	Xenorhabdus thuongxuanensis' (GCF 001908095.1)	59.9	[56.2 - 63.5]	42.3	[39.7 - 44.8]	56.5	[53.3 - 59.6]	0.32
Xenorhabdus bALN11.5'	Xenorhabdus thuongxuanensis' (GCF 001908095.1)	60.7	[57.0 - 64.2]	42.3	[39.8 - 44.8]	57.1	[53.9 - 60.3]	0.29
Xenorhabdus bALN11.5'	Xenorhabdus thuongxuanensis 30TX1	60.7	[57.0 - 64.2]	42.3	[39.8 - 44.8]	57.1	[53.9 - 60.3]	0.29
Xenorhabdus griffiniae' (GCF 001028135.1)	Xenorhabdus thuongxuanensis 30TX1	51.7	[48.2 - 55.1]	41.7	[39.2 - 44.2]	49.6	[46.5 - 52.6]	1.64
Xenorhabdus griffiniae' (GCF 001028135.1)	Xenorhabdus thuongxuanensis' (GCF 001908095.1)	51.7	[48.2 - 55.1]	41.7	[39.2 - 44.2]	49.6	[46.5 - 52.6]	1.64
Xenorhabdus vietnamensis' (GCF 002127535.1)	Xenorhabdus japonica' (GCF 900115195.1)	56.5	[52.9 - 60.0]	41.6	[39.1 - 44.1]	53.5	[50.4 - 56.6]	0.28
Xenorhabdus japonica' (GCF 900115195.1)	Xenorhabdus vietnamensis DSM 22392	56.5	[52.9 - 60.0]	41.6	[39.1 - 44.1]	53.5	[50.4 - 56.6]	0.28
Xenorhabdus vietnamensis' (GCF 002127535.1)	Xenorhabdus japonica DSM 16522	56.5	[52.9 - 60.0]	41.6	[39.1 - 44.1]	53.5	[50.4 - 56.6]	0.28
Xenorhabdus eapokensis' (GCF 001908105.1)	Xenorhabdus griffiniae ID10	54.9	[51.4 - 58.4]	40.9	[38.4 - 43.4]	52	[48.9 - 55.1]	0.16
Xenorhabdus mauleonii' (GCF 002632685.1)	Xenorhabdus santafensis 12	65.1	[61.3 - 68.7]	40.8	[38.3 - 43.3]	60.1	[56.8 - 63.2]	0.42
Xenorhabdus santafensis' (GCF 033949405.1)	Xenorhabdus mauleonii DSM 17908	65.2	[61.4 - 68.8]	40.8	[38.3 - 43.3]	60.2	[56.9 - 63.3]	0.45
Xenorhabdus mauleonii' (GCF 002632685.1)	Xenorhabdus santafensis' (GCF 033949405.1)	65.1	[61.3 - 68.7]	40.8	[38.3 - 43.3]	60.1	[56.8 - 63.2]	0.49
Xenorhabdus eapokensis' (GCF 001908105.1)	Xenorhabdus thailandensis' (GCF 037996785.1)	54.1	[50.6 - 57.5]	40.7	[38.2 - 43.2]	51.2	[48.2 - 54.3]	0.26
Xenorhabdus eapokensis' (GCF 001908105.1)	Xenorhabdus thailandensis CCN3.3	54.1	[50.6 - 57.5]	40.7	[38.2 - 43.2]	51.2	[48.2 - 54.3]	0.26
Xenorhabdus thailandensis' (GCF 037996785.1)	Xenorhabdus eapokensis DL20	54.1	[50.6 - 57.5]	40.7	[38.2 - 43.2]	51.2	[48.2 - 54.3]	0.26
Xenorhabdus vietnamensis' (GCF 002127535.1)	Xenorhabdus yunnanensis XENO-10T	61.2	[57.5 - 64.8]	40.4	[37.9 - 42.9]	56.9	[53.7 - 60.0]	0.06
Xenorhabdus yunnanensis' (GCF 028598805.1)	Xenorhabdus vietnamensis DSM 22392	61.2	[57.5 - 64.8]	40.4	[37.9 - 42.9]	56.9	[53.7 - 60.0]	0.15
Xenorhabdus vietnamensis' (GCF 002127535.1)	Xenorhabdus yunnanensis' (GCF 028598805.1)	61.2	[57.5 - 64.8]	40.4	[37.9 - 42.9]	56.9	[53.7 - 60.0]	0.15
Xenorhabdus bALN7.1'	Xenorhabdus eapokensis' (GCF 001908105.1)	54.1	[50.6 - 57.6]	40.1	[37.6 - 42.6]	51.1	[48.0 - 54.1]	0.15
Xenorhabdus bALN7.1'	Xenorhabdus eapokensis DL20	54.1	[50.6 - 57.6]	40.1	[37.6 - 42.6]	51.1	[48.0 - 54.1]	0.15
Xenorhabdus bALN11.5'	Xenorhabdus eapokensis' (GCF 001908105.1)	53.9	[50.4 - 57.4]	40	[37.6 - 42.6]	50.9	[47.8 - 53.9]	0.13
Xenorhabdus bALN11.5'	Xenorhabdus eapokensis DL20	53.9	[50.4 - 57.4]	40	[37.6 - 42.6]	50.9	[47.8 - 53.9]	0.13
Xenorhabdus vietnamensis' (GCF 002127535.1)	Xenorhabdus anantnagensis XENO-2	59	[55.4 - 62.6]	40	[37.5 - 42.5]	55	[51.8 - 58.1]	0.13
Xenorhabdus vietnamensis' (GCF 002127535.1)	Xenorhabdus anantnagensis' (GCF 028598555.1)	59	[55.4 - 62.6]	40	[37.5 - 42.5]	55	[51.8 - 58.1]	0.11
Xenorhabdus anantnagensis' (GCF 028598555.1)	Xenorhabdus vietnamensis DSM 22392	59	[55.4 - 62.6]	40	[37.5 - 42.5]	55	[51.8 - 58.1]	0.11
Xenorhabdus ishibashii' (GCF 002632755.1)	Xenorhabdus thailandensis CCN3.3	53.6	[50.1 - 57.0]	39.9	[37.4 - 42.4]	50.6	[47.5 - 53.6]	0.29
Xenorhabdus griffiniae' (GCF 001028135.1)	Xenorhabdus eapokensis DL20	53.9	[50.4 - 57.4]	39.9	[37.5 - 42.5]	50.9	[47.8 - 54.0]	1.19
Xenorhabdus thailandensis' (GCF 037996785.1)	Xenorhabdus ishibashii DSM 22670	53.6	[50.1 - 57.0]	39.9	[37.4 - 42.4]	50.6	[47.5 - 53.6]	0.29
Xenorhabdus griffiniae' (GCF 001028135.1)	Xenorhabdus eapokensis' (GCF 001908105.1)	53.9	[50.4 - 57.4]	39.9	[37.5 - 42.5]	50.9	[47.8 - 54.0]	1.19
Xenorhabdus ishibashii' (GCF 002632755.1)	Xenorhabdus thailandensis' (GCF 037996785.1)	53.6	[50.1 - 57.0]	39.9	[37.4 - 42.4]	50.6	[47.5 - 53.6]	0.29
Xenorhabdus ishibashii' (GCF 002632755.1)	Xenorhabdus griffiniae ID10	51.8	[48.3 - 55.3]	39.8	[37.3 - 42.3]	49.1	[46.1 - 52.2]	0.71
Xenorhabdus bALN7.1'	Xenorhabdus ishibashii DSM 22670	52.7	[49.2 - 56.1]	39.3	[36.8 - 41.8]	49.6	[46.6 - 52.7]	0.41
Xenorhabdus bALN7.1'	Xenorhabdus ishibashii' (GCF 002632755.1)	52.7	[49.2 - 56.1]	39.3	[36.8 - 41.8]	49.6	[46.6 - 52.7]	0.41
Xenorhabdus bALN11.5'	Xenorhabdus ishibashii' (GCF 002632755.1)	52	[48.6 - 55.5]	39.2	[36.8 - 41.8]	49.1	[46.1 - 52.2]	0.43
Xenorhabdus bALN11.5'	Xenorhabdus ishibashii DSM 22670	52	[48.6 - 55.5]	39.2	[36.8 - 41.8]	49.1	[46.1 - 52.2]	0.43
Xenorhabdus griffiniae' (GCF 001028135.1)	Xenorhabdus ishibashii' (GCF 002632755.1)	51.9	[48.4 - 55.3]	39	[36.5 - 41.5]	48.9	[45.9 - 52.0]	1.75
Xenorhabdus griffiniae' (GCF 001028135.1)	Xenorhabdus ishibashii DSM 22670	51.9	[48.4 - 55.3]	39	[36.5 - 41.5]	48.9	[45.9 - 52.0]	1.75
Xenorhabdus ehlersii' (GCF 002632445.1)	Xenorhabdus kozodoii DSM 17907	58	[54.4 - 61.5]	34.6	[32.2 - 37.1]	52.1	[49.0 - 55.2]	1.11
Xenorhabdus kozodoii' (GCF 002632875.1)	Xenorhabdus ehlersii DSM 16337	58	[54.4 - 61.5]	34.6	[32.2 - 37.1]	52.1	[49.0 - 55.2]	1.11
Xenorhabdus ehlersii' (GCF 002632445.1)	Xenorhabdus kozodoii' (GCF 002632875.1)	58	[54.4 - 61.5]	34.6	[32.2 - 37.1]	52.1	[49.0 - 55.2]	1.11
Xenorhabdus kozodoii' (GCF 002632875.1)	Xenorhabdus ehlersii DSM 16337	57.2	[53.6 - 60.7]	34.5	[32.1 - 37.0]	51.4	[48.4 - 54.5]	0.93
Xenorhabdus stockiae' (GCF 002632825.1)	Xenorhabdus innexi DSM 16336	49.3	[45.8 - 52.7]	34.2	[31.7 - 36.7]	45.2	[42.2 - 48.3]	0.15
Xenorhabdus innexi' (GCF 002632485.1)	Xenorhabdus stockiae' (GCF 002632825.1)	49.3	[45.8 - 52.7]	34.2	[31.7 - 36.7]	45.2	[42.2 - 48.3]	0.15
Xenorhabdus innexi' (GCF 002632485.1)	Xenorhabdus stockiae DSM 17904	49.3	[45.8 - 52.7]	34.2	[31.7 - 36.7]	45.2	[42.2 - 48.3]	0.15
Xenorhabdus thuongxuanensis' (GCF 001908095.1)	Xenorhabdus kozodoii' (GCF 002632875.1)	52.1	[48.6 - 55.5]	34.1	[31.6 - 36.6]	47.4	[44.3 - 50.4]	1.66
Xenorhabdus thuongxuanensis' (GCF 001908095.1)	Xenorhabdus kozodoii DSM 17907	52.1	[48.6 - 55.5]	34.1	[31.6 - 36.6]	47.4	[44.3 - 50.4]	1.66
Xenorhabdus kozodoii' (GCF 002632875.1)	Xenorhabdus thuongxuanensis 30TX1	52.1	[48.6 - 55.5]	34.1	[31.6 - 36.6]	47.4	[44.3 - 50.4]	1.66
Xenorhabdus griffiniae' (GCF 001028135.1)	Xenorhabdus kozodoii DSM 17907	51.1	[47.7 - 54.5]	34	[31.6 - 36.5]	46.6	[43.6 - 49.6]	0.02
Xenorhabdus griffiniae' (GCF 001028135.1)	Xenorhabdus kozodoii' (GCF 002632875.1)	51.1	[47.7 - 54.5]	34	[31.6 - 36.5]	46.6	[43.6 - 49.6]	0.02
Xenorhabdus taiwanensis' (GCF 036512875.1)	Xenorhabdus kozodoii DSM 17907	51.7	[48.3 - 55.2]	33.7	[31.2 - 36.2]	46.9	[43.9 - 50.0]	0.92
Xenorhabdus kozodoii' (GCF 002632875.1)	Xenorhabdus taiwanensis' (GCF 036512875.1)	51.7	[48.3 - 55.2]	33.7	[31.2 - 36.2]	46.9	[43.9 - 50.0]	0.92
Xenorhabdus kozodoii' (GCF 002632875.1)	Xenorhabdus eapokensis DL20	55.1	[51.6 - 58.6]	33.6	[31.2 - 36.1]	49.4	[46.4 - 52.5]	1.21
Xenorhabdus eapokensis' (GCF 001908105.1)	Xenorhabdus kozodoii' (GCF 002632875.1)	55.1	[51.6 - 58.6]	33.6	[31.2 - 36.1]	49.4	[46.4 - 52.5]	1.21
Xenorhabdus eapokensis' (GCF 001908105.1)	Xenorhabdus kozodoii DSM 17907	55.1	[51.6 - 58.6]	33.6	[31.2 - 36.1]	49.4	[46.4 - 52.5]	1.21
Xenorhabdus ishibashii' (GCF 002632755.1)	Xenorhabdus kozodoii' (GCF 002632875.1)	54.2	[50.7 - 57.6]	33.3	[30.9 - 35.8]	48.6	[45.6 - 51.7]	1.77
Xenorhabdus nematophila' (GCF 040081895.1)	Xenorhabdus koppenhoeferi DSM 18168	39.5	[36.2 - 43.0]	33.3	[30.8 - 35.8]	37.3	[34.3 - 40.4]	0.9
Xenorhabdus thailandensis' (GCF 037996785.1)	Xenorhabdus kozodoii DSM 17907	50.2	[46.7 - 53.6]	33.3	[30.9 - 35.8]	45.6	[42.6 - 48.7]	1.48
Xenorhabdus kozodoii' (GCF 002632875.1)	Xenorhabdus ishibashii DSM 22670	54.2	[50.7 - 57.6]	33.3	[30.9 - 35.8]	48.6	[45.6 - 51.7]	1.77
Xenorhabdus kozodoii' (GCF 002632875.1)	Xenorhabdus thailandensis CCN3.3	50.2	[46.7 - 53.6]	33.3	[30.9 - 35.8]	45.6	[42.6 - 48.7]	1.48
Xenorhabdus ishibashii' (GCF 002632755.1)	Xenorhabdus kozodoii DSM 17907	54.2	[50.7 - 57.6]	33.3	[30.9 - 35.8]	48.6	[45.6 - 51.7]	1.77
Xenorhabdus kozodoii' (GCF 002632875.1)	Xenorhabdus thailandensis' (GCF 037996785.1)	50.2	[46.7 - 53.6]	33.3	[30.9 - 35.8]	45.6	[42.6 - 48.7]	1.48
Xenorhabdus kozodoii' (GCF 002632875.1)	Xenorhabdus griffiniae ID10	47.9	[44.5 - 51.3]	33.2	[30.8 - 35.7]	43.8	[40.8 - 46.9]	1.05
Xenorhabdus innexi' (GCF 002632485.1)	Xenorhabdus bharatensis CS20	52.4	[49.0 - 55.9]	33.2	[30.8 - 35.8]	47.3	[44.3 - 50.4]	0.24
Xenorhabdus bALN7.1'	Xenorhabdus kozodoii DSM 17907	49.2	[45.8 - 52.6]	33.2	[30.8 - 35.7]	44.9	[41.9 - 47.9]	1.36
Xenorhabdus bALN7.1'	Xenorhabdus kozodoii' (GCF 002632875.1)	49.2	[45.8 - 52.6]	33.2	[30.8 - 35.7]	44.9	[41.9 - 47.9]	1.36
Xenorhabdus bALN11.5'	Xenorhabdus kozodoii DSM 17907	48.7	[45.2 - 52.1]	33.2	[30.8 - 35.7]	44.4	[41.4 - 47.5]	1.34
Xenorhabdus bALN11.5'	Xenorhabdus kozodoii' (GCF 002632875.1)	48.7	[45.2 - 52.1]	33.2	[30.8 - 35.7]	44.4	[41.4 - 47.5]	1.34
Xenorhabdus innexi' (GCF 002632485.1)	Xenorhabdus bharatensis' (GCF 037996705.1)	52.4	[49.0 - 55.9]	33.2	[30.8 - 35.8]	47.3	[44.3 - 50.4]	0.22
Xenorhabdus bharatensis' (GCF 037996705.1)	Xenorhabdus innexi DSM 16336	52.4	[49.0 - 55.9]	33.2	[30.8 - 35.8]	47.3	[44.3 - 50.4]	0.22
Xenorhabdus anantnagensis' (GCF 028598555.1)	Xenorhabdus ehlersii DSM 16337	50.2	[46.7 - 53.6]	32.9	[30.5 - 35.4]	45.5	[42.5 - 48.5]	0.89
Xenorhabdus anantnagensis' (GCF 028598555.1)	Xenorhabdus ehlersii DSM 16337	51.1	[47.6 - 54.5]	32.9	[30.5 - 35.4]	46.2	[43.2 - 49.2]	0.71
Xenorhabdus ehlersii' (GCF 002632445.1)	Xenorhabdus anantnagensis' (GCF 028598555.1)	51.1	[47.6 - 54.5]	32.9	[30.5 - 35.4]	46.2	[43.2 - 49.2]	0.71
Xenorhabdus ehlersii' (GCF 002632445.1)	Xenorhabdus anantnagensis XENO-2	51.1	[47.6 - 54.5]	32.9	[30.5 - 35.4]	46.2	[43.2 - 49.2]	0.74
Xenorhabdus japonica' (GCF 900115195.1)	Xenorhabdus ehlersii DSM 16337	52	[48.5 - 55.4]	32.8	[30.3 - 35.3]	46.8	[43.8 - 49.8]	0.89
Xenorhabdus ehlersii' (GCF 002632445.1)	Xenorhabdus japonica' (GCF 900115195.1)	52	[48.5 - 55.4]	32.8	[30.3 - 35.3]	46.8	[43.8 - 49.8]	0.89
Xenorhabdus ehlersii' (GCF 002632445.1)	Xenorhabdus japonica DSM 16522	52	[48.5 - 55.4]	32.8	[30.3 - 35.3]	46.8	[43.8 - 49.8]	0.89
Xenorhabdus japonica' (GCF 900115195.1)	Xenorhabdus ehlersii DSM 16337	51.3	[47.9 - 54.8]	32.7	[30.3 - 35.2]	46.3	[43.3 - 49.3]	1.07
Xenorhabdus ehlersii' (GCF 002632445.1)	Xenorhabdus yunnanensis' (GCF 028598805.1)	47.4	[44.0 - 50.8]	32.6	[30.2 - 35.1]	43.3	[40.3 - 46.3]	0.46
Xenorhabdus koppenhoeferi' (GCF 014697705.1)	Xenorhabdus nematophila ATCC 19061	43.2	[39.8 - 46.6]	32.6	[30.2 - 35.1]	40	[37.0 - 43.1]	1.24
Xenorhabdus yunnanensis' (GCF 028598805.1)	Xenorhabdus ehlersii DSM 16337	47.4	[44.0 - 50.8]	32.6	[30.2 - 35.1]	43.3	[40.3 - 46.3]	0.46
Xenorhabdus ehlersii' (GCF 002632445.1)	Xenorhabdus yunnanensis XENO-10T	47.4	[44.0 - 50.8]	32.6	[30.2 - 35.1]	43.3	[40.3 - 46.3]	0.55
Xenorhabdus doucetiae' (GCF 000968195.1)	Xenorhabdus ehlersii DSM 16337	49.1	[45.7 - 52.5]	32.5	[30.1 - 35.0]	44.5	[41.5 - 47.5]	2.11
Xenorhabdus thuongxuanensis' (GCF 001908095.1)	Xenorhabdus yunnanensis XENO-10T	42.8	[39.5 - 46.3]	32.5	[30.1 - 35.0]	39.7	[36.7 - 42.7]	0
Xenorhabdus doucetiae' (GCF 000968195.1)	Xenorhabdus ehlersii' (GCF 002632445.1)	49.1	[45.7 - 52.5]	32.5	[30.1 - 35.0]	44.5	[41.5 - 47.5]	2.11
Xenorhabdus thuongxuanensis' (GCF 001908095.1)	Xenorhabdus yunnanensis' (GCF 028598805.1)	42.8	[39.5 - 46.3]	32.5	[30.1 - 35.0]	39.7	[36.7 - 42.7]	0.09
Xenorhabdus ehlersii' (GCF 002632445.1)	Xenorhabdus doucetiae DSM 17909	49.2	[45.7 - 52.6]	32.5	[30.0 - 35.0]	44.5	[41.6 - 47.6]	1.89
Xenorhabdus yunnanensis' (GCF 028598805.1)	Xenorhabdus ehlersii DSM 16337	46.9	[43.5 - 50.3]	32.5	[30.1 - 35.0]	42.8	[39.8 - 45.9]	0.64
Xenorhabdus yunnanensis' (GCF 028598805.1)	Xenorhabdus thuongxuanensis 30TX1	42.8	[39.5 - 46.3]	32.5	[30.1 - 35.0]	39.7	[36.7 - 42.7]	0.09
Xenorhabdus anantnagensis' (GCF 028598555.1)	Xenorhabdus thuongxuanensis 30TX1	45.2	[41.8 - 48.6]	32.4	[30.0 - 34.9]	41.5	[38.5 - 44.5]	0.16
Xenorhabdus thuongxuanensis' (GCF 001908095.1)	Xenorhabdus anantnagensis XENO-2	45.2	[41.8 - 48.6]	32.4	[30.0 - 34.9]	41.5	[38.5 - 44.5]	0.19
Xenorhabdus thuongxuanensis' (GCF 001908095.1)	Xenorhabdus anantnagensis' (GCF 028598555.1)	45.2	[41.8 - 48.6]	32.4	[30.0 - 34.9]	41.5	[38.5 - 44.5]	0.16
Xenorhabdus doucetiae' (GCF 000968195.1)	Xenorhabdus ehlersii DSM 16337	48.8	[45.4 - 52.2]	32.4	[30.0 - 34.9]	44.3	[41.3 - 47.3]	1.93
Xenorhabdus thuongxuanensis' (GCF 001908095.1)	Xenorhabdus japonica DSM 16522	48.3	[44.9 - 51.7]	32.3	[29.9 - 34.9]	43.9	[40.9 - 46.9]	0.34
Xenorhabdus japonica' (GCF 900115195.1)	Xenorhabdus thuongxuanensis 30TX1	48.3	[44.9 - 51.7]	32.3	[29.9 - 34.9]	43.9	[40.9 - 46.9]	0.34
Xenorhabdus thuongxuanensis' (GCF 001908095.1)	Xenorhabdus japonica' (GCF 900115195.1)	48.3	[44.9 - 51.7]	32.3	[29.9 - 34.9]	43.9	[40.9 - 46.9]	0.34
Xenorhabdus eapokensis' (GCF 001908105.1)	Xenorhabdus anantnagensis' (GCF 028598555.1)	46.3	[42.9 - 49.7]	32.2	[29.8 - 34.7]	42.3	[39.3 - 45.3]	0.61
Xenorhabdus anantnagensis' (GCF 028598555.1)	Xenorhabdus eapokensis DL20	46.3	[42.9 - 49.7]	32.2	[29.8 - 34.7]	42.3	[39.3 - 45.3]	0.61
Xenorhabdus eapokensis' (GCF 001908105.1)	Xenorhabdus anantnagensis XENO-2	46.3	[42.9 - 49.7]	32.2	[29.8 - 34.7]	42.3	[39.3 - 45.3]	0.63
Xenorhabdus taiwanensis' (GCF 036512875.1)	Xenorhabdus yunnanensis XENO-10T	44.6	[41.3 - 48.1]	32.1	[29.7 - 34.6]	41	[38.0 - 44.0]	0.74
Xenorhabdus yunnanensis' (GCF 028598805.1)	Xenorhabdus taiwanensis' (GCF 036512875.1)	44.6	[41.3 - 48.1]	32.1	[29.7 - 34.6]	41	[38.0 - 44.0]	0.65
Xenorhabdus doucetiae' (GCF 000968195.1)	Xenorhabdus thuongxuanensis 30TX1	45.1	[41.7 - 48.5]	32.1	[29.7 - 34.6]	41.3	[38.3 - 44.3]	2.66
Xenorhabdus taiwanensis' (GCF 036512875.1)	Xenorhabdus japonica DSM 16522	46.9	[43.5 - 50.3]	32.1	[29.7 - 34.6]	42.7	[39.7 - 45.7]	1.08
'Xenorhabdus doucetiae' (GCF 000968195.1)	Xenorhabdus thuongxuanensis' (GCF 001908095.1)	45.1	[41.7 - 48.5]	32.1	[29.7 - 34.6]	41.3	[38.3 - 44.3]	2.66
Xenorhabdus anantnagensis' (GCF 028598555.1)	Xenorhabdus taiwanensis' (GCF 036512875.1)	46.8	[43.4 - 50.3]	32.1	[29.7 - 34.7]	42.7	[39.7 - 45.7]	0.9
Xenorhabdus taiwanensis' (GCF 036512875.1)	Xenorhabdus japonica' (GCF 900115195.1)	46.9	[43.5 - 50.3]	32.1	[29.7 - 34.6]	42.7	[39.7 - 45.7]	1.08
Xenorhabdus taiwanensis' (GCF 036512875.1)	Xenorhabdus anantnagensis XENO-2	46.8	[43.4 - 50.3]	32.1	[29.7 - 34.7]	42.7	[39.7 - 45.7]	0.93
Xenorhabdus thuongxuanensis' (GCF 001908095.1)	Xenorhabdus doucetiae DSM 17909	45.2	[41.9 - 48.7]	32.1	[29.7 - 34.6]	41.4	[38.5 - 44.5]	2.43
Xenorhabdus ishibashii' (GCF 002632755.1)	Xenorhabdus yunnanensis XENO-10T	42.7	[39.4 - 46.2]	32	[29.6 - 34.5]	39.5	[36.5 - 42.5]	0.11
Xenorhabdus ishibashii' (GCF 002632755.1)	Xenorhabdus anantnagensis' (GCF 028598555.1)	45.4	[42.0 - 48.8]	32	[29.6 - 34.6]	41.6	[38.6 - 44.6]	0.05
Xenorhabdus ishibashii' (GCF 002632755.1)	Xenorhabdus japonica DSM 16522	47.8	[44.4 - 51.2]	32	[29.6 - 34.5]	43.3	[40.4 - 46.4]	0.23
Xenorhabdus anantnagensis' (GCF 028598555.1)	Xenorhabdus ishibashii DSM 22670	45.4	[42.0 - 48.8]	32	[29.6 - 34.6]	41.6	[38.6 - 44.6]	0.05
Xenorhabdus yunnanensis' (GCF 028598805.1)	Xenorhabdus eapokensis DL20	42.9	[39.5 - 46.3]	32	[29.6 - 34.6]	39.6	[36.7 - 42.7]	0.35
Xenorhabdus eapokensis' (GCF 001908105.1)	Xenorhabdus yunnanensis XENO-10T	42.9	[39.5 - 46.3]	32	[29.6 - 34.6]	39.6	[36.7 - 42.7]	0.44
Xenorhabdus ishibashii' (GCF 002632755.1)	Xenorhabdus anantnagensis XENO-2	45.4	[42.0 - 48.8]	32	[29.6 - 34.6]	41.6	[38.6 - 44.6]	0.08
Xenorhabdus ishibashii' (GCF 002632755.1)	Xenorhabdus japonica' (GCF 900115195.1)	47.8	[44.4 - 51.2]	32	[29.6 - 34.5]	43.3	[40.4 - 46.4]	0.23
Xenorhabdus japonica' (GCF 900115195.1)	Xenorhabdus ishibashii DSM 22670	47.8	[44.4 - 51.2]	32	[29.6 - 34.5]	43.3	[40.4 - 46.4]	0.23
Xenorhabdus ishibashii' (GCF 002632755.1)	Xenorhabdus yunnanensis' (GCF 028598805.1)	42.7	[39.4 - 46.2]	32	[29.6 - 34.5]	39.5	[36.5 - 42.5]	0.2
Xenorhabdus eapokensis' (GCF 001908105.1)	Xenorhabdus yunnanensis' (GCF 028598805.1)	42.9	[39.5 - 46.3]	32	[29.6 - 34.6]	39.6	[36.7 - 42.7]	0.35
Xenorhabdus yunnanensis' (GCF 028598805.1)	Xenorhabdus ishibashii DSM 22670	42.7	[39.4 - 46.2]	32	[29.6 - 34.5]	39.5	[36.5 - 42.5]	0.2
Xenorhabdus eapokensis' (GCF 001908105.1)	Xenorhabdus japonica DSM 16522	48.3	[44.9 - 51.7]	31.9	[29.5 - 34.4]	43.7	[40.7 - 46.7]	0.79
Xenorhabdus ehlersii' (GCF 002632445.1)	Xenorhabdus vietnamensis DSM 22392	46.6	[43.2 - 50.1]	31.9	[29.5 - 34.4]	42.4	[39.5 - 45.5]	0.61
Xenorhabdus eapokensis' (GCF 001908105.1)	Xenorhabdus japonica' (GCF 900115195.1)	48.3	[44.9 - 51.7]	31.9	[29.5 - 34.4]	43.7	[40.7 - 46.7]	0.79
Xenorhabdus vietnamensis' (GCF 002127535.1)	Xenorhabdus ehlersii DSM 16337	46.6	[43.2 - 50.1]	31.9	[29.5 - 34.4]	42.4	[39.5 - 45.5]	0.61
Xenorhabdus japonica' (GCF 900115195.1)	Xenorhabdus eapokensis DL20	48.3	[44.9 - 51.7]	31.9	[29.5 - 34.4]	43.7	[40.7 - 46.7]	0.79
Xenorhabdus doucetiae' (GCF 000968195.1)	Xenorhabdus taiwanensis' (GCF 036512875.1)	45.6	[42.2 - 49.0]	31.9	[29.5 - 34.4]	41.6	[38.7 - 44.7]	1.92
Xenorhabdus eapokensis' (GCF 001908105.1)	Xenorhabdus doucetiae DSM 17909	45.2	[41.8 - 48.6]	31.9	[29.5 - 34.4]	41.3	[38.4 - 44.4]	1.99
Xenorhabdus doucetiae' (GCF 000968195.1)	Xenorhabdus eapokensis' (GCF 001908105.1)	45.3	[41.9 - 48.7]	31.9	[29.5 - 34.4]	41.4	[38.4 - 44.4]	2.22
Xenorhabdus doucetiae' (GCF 000968195.1)	Xenorhabdus eapokensis DL20	45.3	[41.9 - 48.7]	31.9	[29.5 - 34.4]	41.4	[38.4 - 44.4]	2.22
Xenorhabdus vietnamensis' (GCF 002127535.1)	Xenorhabdus ehlersii' (GCF 002632445.1)	46.6	[43.2 - 50.1]	31.9	[29.5 - 34.4]	42.4	[39.5 - 45.5]	0.61
Xenorhabdus doucetiae' (GCF 000968195.1)	Xenorhabdus thailandensis' (GCF 037996785.1)	41.9	[38.5 - 45.3]	31.8	[29.4 - 34.3]	38.7	[35.8 - 41.8]	2.48
Xenorhabdus doucetiae' (GCF 000968195.1)	Xenorhabdus ishibashii DSM 22670	46	[42.6 - 49.4]	31.8	[29.4 - 34.3]	41.9	[38.9 - 44.9]	2.77
Xenorhabdus anantnagensis' (GCF 028598555.1)	Xenorhabdus thailandensis' (GCF 037996785.1)	39.7	[36.3 - 43.1]	31.8	[29.4 - 34.3]	37	[34.1 - 40.1]	0.34
Xenorhabdus miraniensis' (GCF 002632615.1)	Xenorhabdus beddingii DSM 4764	45.7	[42.3 - 49.1]	31.8	[29.4 - 34.4]	41.7	[38.7 - 44.7]	1.52
Xenorhabdus anantnagensis' (GCF 028598555.1)	Xenorhabdus thailandensis CCN3.3	39.7	[36.3 - 43.1]	31.8	[29.4 - 34.3]	37	[34.1 - 40.1]	0.34
Xenorhabdus doucetiae' (GCF 000968195.1)	Xenorhabdus thailandensis CCN3.3	41.9	[38.5 - 45.3]	31.8	[29.4 - 34.3]	38.7	[35.8 - 41.8]	2.48
Xenorhabdus taiwanensis' (GCF 036512875.1)	Xenorhabdus doucetiae DSM 17909	44.8	[41.4 - 48.2]	31.8	[29.4 - 34.3]	41	[38.0 - 44.0]	1.7
Xenorhabdus doucetiae' (GCF 000968195.1)	Xenorhabdus ishibashii' (GCF 002632755.1)	46	[42.6 - 49.4]	31.8	[29.4 - 34.3]	41.9	[38.9 - 44.9]	2.77
Xenorhabdus doucetiae' (GCF 000968195.1)	Xenorhabdus griffiniae' (GCF 001028135.1)	42.1	[38.7 - 45.5]	31.8	[29.4 - 34.3]	38.9	[35.9 - 41.9]	1.02
Xenorhabdus beddingii' (GCF 002127545.1)	Xenorhabdus miraniensis DSM 17902	45.7	[42.3 - 49.1]	31.8	[29.4 - 34.4]	41.7	[38.7 - 44.7]	1.52
Xenorhabdus beddingii' (GCF 002127545.1)	Xenorhabdus miraniensis' (GCF 002632615.1)	45.7	[42.3 - 49.1]	31.8	[29.4 - 34.4]	41.7	[38.7 - 44.7]	1.52
Xenorhabdus vietnamensis' (GCF 002127535.1)	Xenorhabdus ehlersii DSM 16337	46.3	[42.9 - 49.7]	31.8	[29.4 - 34.3]	42.1	[39.2 - 45.2]	0.79
Xenorhabdus griffiniae' (GCF 001028135.1)	Xenorhabdus doucetiae DSM 17909	41.8	[38.4 - 45.3]	31.8	[29.4 - 34.3]	38.7	[35.7 - 41.7]	0.8
Xenorhabdus thailandensis' (GCF 037996785.1)	Xenorhabdus anantnagensis XENO-2	39.7	[36.3 - 43.1]	31.8	[29.4 - 34.3]	37	[34.1 - 40.1]	0.37
Xenorhabdus koppenhoeferi' (GCF 014697705.1)	Xenorhabdus nematophila' (GCF 040081895.1)	39.9	[36.5 - 43.3]	31.8	[29.4 - 34.3]	37.2	[34.2 - 40.2]	0.99
Xenorhabdus bALN7.1'	Xenorhabdus anantnagensis XENO-2	39.4	[36.0 - 42.8]	31.7	[29.2 - 34.2]	36.7	[33.8 - 39.8]	0.48
Xenorhabdus bALN11.5'	Xenorhabdus anantnagensis' (GCF 028598555.1)	39.4	[36.0 - 42.8]	31.7	[29.2 - 34.2]	36.7	[33.8 - 39.8]	0.46
Xenorhabdus vietnamensis' (GCF 002127535.1)	Xenorhabdus thuongxuanensis 30TX1	43.3	[39.9 - 46.7]	31.7	[29.3 - 34.2]	39.8	[36.8 - 42.8]	0.06
Xenorhabdus thuongxuanensis' (GCF 001908095.1)	Xenorhabdus vietnamensis' (GCF 002127535.1)	43.3	[39.9 - 46.7]	31.7	[29.3 - 34.2]	39.8	[36.8 - 42.8]	0.06
Xenorhabdus thuongxuanensis' (GCF 001908095.1)	Xenorhabdus vietnamensis DSM 22392	43.3	[39.9 - 46.7]	31.7	[29.3 - 34.2]	39.8	[36.8 - 42.8]	0.06
Xenorhabdus ishibashii' (GCF 002632755.1)	Xenorhabdus doucetiae DSM 17909	45	[41.6 - 48.4]	31.6	[29.2 - 34.1]	41.1	[38.1 - 44.1]	2.55
Xenorhabdus bALN7.1'	Xenorhabdus anantnagensis XENO-2	39.2	[35.8 - 42.7]	31.6	[29.2 - 34.1]	36.6	[33.6 - 39.6]	0.51
Xenorhabdus bALN11.5'	Xenorhabdus anantnagensis' (GCF 028598555.1)	39.2	[35.8 - 42.7]	31.6	[29.2 - 34.1]	36.6	[33.6 - 39.6]	0.48
Xenorhabdus griffiniae' (GCF 001028135.1)	Xenorhabdus anantnagensis' (GCF 028598555.1)	43.5	[40.1 - 46.9]	31.5	[29.1 - 34.0]	39.9	[36.9 - 42.9]	1.8
Xenorhabdus anantnagensis' (GCF 028598555.1)	Xenorhabdus griffiniae ID10	42.9	[39.5 - 46.3]	31.5	[29.1 - 34.0]	39.4	[36.5 - 42.5]	0.77
Xenorhabdus yunnanensis' (GCF 028598805.1)	Xenorhabdus thailandensis' (GCF 037996785.1)	38.4	[35.0 - 41.9]	31.5	[29.1 - 34.0]	35.9	[33.0 - 39.0]	0.09
Xenorhabdus thailandensis' (GCF 037996785.1)	Xenorhabdus yunnanensis XENO-10T	38.4	[35.0 - 41.9]	31.5	[29.1 - 34.0]	35.9	[33.0 - 39.0]	0.18
Xenorhabdus griffiniae' (GCF 001028135.1)	Xenorhabdus anantnagensis XENO-2	43.5	[40.1 - 46.9]	31.5	[29.1 - 34.0]	39.9	[36.9 - 42.9]	1.83
Xenorhabdus beddingii' (GCF 002127545.1)	Xenorhabdus khoisanae SF87	42.7	[39.3 - 46.1]	31.5	[29.1 - 34.0]	39.3	[36.3 - 42.3]	1.39
Xenorhabdus thailandensis' (GCF 037996785.1)	Xenorhabdus doucetiae DSM 17909	42.1	[38.7 - 45.5]	31.5	[29.1 - 34.1]	38.8	[35.8 - 41.8]	2.26
Xenorhabdus yunnanensis' (GCF 028598805.1)	Xenorhabdus thailandensis CCN3.3	38.4	[35.0 - 41.9]	31.5	[29.1 - 34.0]	35.9	[33.0 - 39.0]	0.09
Xenorhabdus khoisanae' (GCF 963865795.1)	Xenorhabdus beddingii DSM 4764	44	[40.6 - 47.4]	31.4	[29.0 - 33.9]	40.3	[37.3 - 43.3]	1.59
Xenorhabdus griffiniae' (GCF 001028135.1)	Xenorhabdus yunnanensis' (GCF 028598805.1)	40.7	[37.3 - 44.1]	31.4	[29.0 - 33.9]	37.7	[34.7 - 40.7]	1.55
Xenorhabdus beddingii' (GCF 002127545.1)	Xenorhabdus khoisanae' (GCF 963865795.1)	44	[40.6 - 47.4]	31.4	[29.0 - 33.9]	40.3	[37.3 - 43.3]	1.59
Xenorhabdus griffiniae' (GCF 001028135.1)	Xenorhabdus yunnanensis XENO-10T	40.7	[37.3 - 44.1]	31.4	[29.0 - 33.9]	37.7	[34.7 - 40.7]	1.64
Xenorhabdus bALN7.1'	Xenorhabdus doucetiae' (GCF 000968195.1)	41.2	[37.9 - 44.7]	31.3	[28.9 - 33.8]	38.1	[35.2 - 41.2]	2.34
Xenorhabdus bALN11.5'	Xenorhabdus doucetiae' (GCF 000968195.1)	41.7	[38.3 - 45.1]	31.3	[28.9 - 33.9]	38.4	[35.5 - 41.5]	2.37
Xenorhabdus ishibashii' (GCF 002632755.1)	Xenorhabdus vietnamensis DSM 22392	44.5	[41.1 - 47.9]	31.3	[28.9 - 33.8]	40.6	[37.6 - 43.6]	0.05
Xenorhabdus vietnamensis' (GCF 002127535.1)	Xenorhabdus taiwanensis' (GCF 036512875.1)	44.6	[41.2 - 48.0]	31.3	[28.9 - 33.8]	40.6	[37.7 - 43.7]	0.8
Xenorhabdus eapokensis' (GCF 001908105.1)	Xenorhabdus vietnamensis DSM 22392	44.7	[41.4 - 48.2]	31.3	[28.9 - 33.8]	40.8	[37.8 - 43.8]	0.5
Xenorhabdus vietnamensis' (GCF 002127535.1)	Xenorhabdus ishibashii' (GCF 002632755.1)	44.5	[41.1 - 47.9]	31.3	[28.9 - 33.8]	40.6	[37.6 - 43.6]	0.05
Xenorhabdus thailandensis' (GCF 037996785.1)	Xenorhabdus japonica' (GCF 900115195.1)	45.2	[41.8 - 48.6]	31.3	[28.9 - 33.9]	41.1	[38.2 - 44.2]	0.52
Xenorhabdus griffiniae' (GCF 001028135.1)	Xenorhabdus japonica DSM 16522	44.1	[40.8 - 47.6]	31.3	[28.9 - 33.8]	40.3	[37.4 - 43.4]	1.98
Xenorhabdus thailandensis' (GCF 037996785.1)	Xenorhabdus japonica DSM 16522	45.2	[41.8 - 48.6]	31.3	[28.9 - 33.9]	41.1	[38.2 - 44.2]	0.52
Xenorhabdus taiwanensis' (GCF 036512875.1)	Xenorhabdus vietnamensis DSM 22392	44.6	[41.2 - 48.0]	31.3	[28.9 - 33.8]	40.6	[37.7 - 43.7]	0.8
Xenorhabdus vietnamensis' (GCF 002127535.1)	Xenorhabdus ishibashii DSM 22670	44.5	[41.1 - 47.9]	31.3	[28.9 - 33.8]	40.6	[37.6 - 43.6]	0.05
Xenorhabdus vietnamensis' (GCF 002127535.1)	Xenorhabdus eapokensis DL20	44.7	[41.4 - 48.2]	31.3	[28.9 - 33.8]	40.8	[37.8 - 43.8]	0.5
Xenorhabdus yunnanensis' (GCF 028598805.1)	Xenorhabdus griffiniae ID10	42.9	[39.5 - 46.3]	31.3	[28.9 - 33.8]	39.3	[36.4 - 42.4]	0.51
Xenorhabdus eapokensis' (GCF 001908105.1)	'Xenorhabdus vietnamensis' (GCF 002127535.1)	44.7	[41.4 - 48.2]	31.3	[28.9 - 33.8]	40.8	[37.8 - 43.8]	0.5
'Xenorhabdus griffiniae' (GCF 001028135.1)	'Xenorhabdus japonica' (GCF 900115195.1)	44.1	[40.8 - 47.6]	31.3	[28.9 - 33.8]	40.3	[37.4 - 43.4]	1.98
'Xenorhabdus japonica' (GCF 900115195.1)	Xenorhabdus thailandensis CCN3.3	45.2	[41.8 - 48.6]	31.3	[28.9 - 33.9]	41.1	[38.2 - 44.2]	0.52
Xenorhabdus bALN7.1'	Xenorhabdus doucetiae DSM 17909	41.2	[37.8 - 44.6]	31.2	[28.8 - 33.7]	38	[35.1 - 41.1]	2.12
Xenorhabdus bALN11.5'	'Xenorhabdus japonica' (GCF 900115195.1)	44.2	[40.8 - 47.6]	31.2	[28.8 - 33.8]	40.4	[37.4 - 43.4]	0.64
Xenorhabdus bALN7.1'	Xenorhabdus japonica DSM 16522	44.2	[40.8 - 47.6]	31.2	[28.8 - 33.8]	40.4	[37.4 - 43.4]	0.64
Xenorhabdus bALN11.5'	Xenorhabdus doucetiae DSM 17909	41.6	[38.2 - 45.0]	31.2	[28.8 - 33.7]	38.3	[35.4 - 41.4]	2.14
'Xenorhabdus japonica' (GCF 900115195.1)	Xenorhabdus griffiniae ID10	43	[39.6 - 46.4]	31.2	[28.8 - 33.7]	39.4	[36.5 - 42.5]	0.95
Xenorhabdus bALN7.1'	'Xenorhabdus yunnanensis' (GCF 028598805.1)	38.7	[35.3 - 42.2]	31.1	[28.7 - 33.6]	36	[33.1 - 39.1]	0.23
Xenorhabdus bALN11.5'	'Xenorhabdus japonica' (GCF 900115195.1)	44.5	[41.2 - 48.0]	31.1	[28.7 - 33.6]	40.6	[37.6 - 43.6]	0.66
Xenorhabdus bALN7.1'	Xenorhabdus yunnanensis XENO-10T	38.6	[35.2 - 42.1]	31.1	[28.7 - 33.7]	36	[33.0 - 39.0]	0.3
Xenorhabdus bALN11.5'	Xenorhabdus yunnanensis XENO-10T	38.7	[35.3 - 42.2]	31.1	[28.7 - 33.6]	36	[33.1 - 39.1]	0.32
'Xenorhabdus beddingii' (GCF 002127545.1)	'Xenorhabdus entomophaga' (GCF 037996725.1)	42.5	[39.2 - 46.0]	31.1	[28.7 - 33.6]	39	[36.1 - 42.1]	1.31
'Xenorhabdus entomophaga' (GCF 037996725.1)	Xenorhabdus beddingii DSM 4764	42.5	[39.2 - 46.0]	31.1	[28.7 - 33.6]	39	[36.1 - 42.1]	1.31
'Xenorhabdus doucetiae' (GCF 000968195.1)	Xenorhabdus griffiniae ID10	44.3	[41.0 - 47.8]	31	[28.6 - 33.5]	40.4	[37.4 - 43.4]	2.06
'Xenorhabdus lircayensis' (GCF 016306625.1)	'Xenorhabdus littoralis' (GCF 033949365.1)	46.4	[43.0 - 49.8]	30.9	[28.5 - 33.4]	41.9	[38.9 - 45.0]	1.08
'Xenorhabdus kozodoii' (GCF 002632875.1)	Xenorhabdus doucetiae DSM 17909	47.9	[44.5 - 51.3]	30.9	[28.5 - 33.4]	43	[40.0 - 46.0]	0.78
'Xenorhabdus vietnamensis' (GCF 002127535.1)	'Xenorhabdus thailandensis' (GCF 037996785.1)	38.5	[35.2 - 42.0]	30.9	[28.5 - 33.4]	35.9	[32.9 - 38.9]	0.24
'Xenorhabdus thailandensis' (GCF 037996785.1)	Xenorhabdus vietnamensis DSM 22392	38.5	[35.2 - 42.0]	30.9	[28.5 - 33.4]	35.9	[32.9 - 38.9]	0.24
'Xenorhabdus vietnamensis' (GCF 002127535.1)	Xenorhabdus thailandensis CCN3.3	38.5	[35.2 - 42.0]	30.9	[28.5 - 33.4]	35.9	[32.9 - 38.9]	0.24
'Xenorhabdus littoralis' (GCF 033949365.1)	Xenorhabdus lircayensis VLS	46.4	[43.0 - 49.8]	30.9	[28.5 - 33.4]	41.9	[38.9 - 45.0]	1.05
'Xenorhabdus doucetiae' (GCF 000968195.1)	'Xenorhabdus kozodoii' (GCF 002632875.1)	48.2	[44.8 - 51.7]	30.9	[28.5 - 33.4]	43.3	[40.3 - 46.3]	1
'Xenorhabdus doucetiae' (GCF 000968195.1)	Xenorhabdus kozodoii DSM 17907	48.2	[44.8 - 51.7]	30.9	[28.5 - 33.4]	43.3	[40.3 - 46.3]	1
Xenorhabdus bALN7.1'	'Xenorhabdus vietnamensis' (GCF 002127535.1)	39.4	[36.0 - 42.8]	30.8	[28.4 - 33.3]	36.5	[33.5 - 39.5]	0.35
Xenorhabdus bALN11.5'	Xenorhabdus vietnamensis DSM 22392	39.3	[35.9 - 42.8]	30.8	[28.4 - 33.3]	36.4	[33.5 - 39.5]	0.38
Xenorhabdus bALN7.1'	'Xenorhabdus vietnamensis' (GCF 002127535.1)	39.3	[35.9 - 42.8]	30.8	[28.4 - 33.3]	36.4	[33.5 - 39.5]	0.38
Xenorhabdus bALN11.5'	Xenorhabdus vietnamensis DSM 22392	39.4	[36.0 - 42.8]	30.8	[28.4 - 33.3]	36.5	[33.5 - 39.5]	0.35
'Xenorhabdus griffiniae' (GCF 001028135.1)	'Xenorhabdus vietnamensis' (GCF 002127535.1)	39.8	[36.5 - 43.3]	30.8	[28.4 - 33.3]	36.9	[33.9 - 39.9]	1.7
'Xenorhabdus griffiniae' (GCF 001028135.1)	Xenorhabdus vietnamensis DSM 22392	39.8	[36.5 - 43.3]	30.8	[28.4 - 33.3]	36.9	[33.9 - 39.9]	1.7
'Xenorhabdus lircayensis' (GCF 016306625.1)	'Xenorhabdus khoisanae' (GCF 963865795.1)	43.5	[40.1 - 46.9]	30.7	[28.3 - 33.2]	39.6	[36.7 - 42.7]	0.57
'Xenorhabdus khoisanae' (GCF 963865795.1)	Xenorhabdus lircayensis VLS	43.5	[40.1 - 46.9]	30.7	[28.3 - 33.2]	39.6	[36.7 - 42.7]	0.55
'Xenorhabdus doucetiae' (GCF 000968195.1)	Xenorhabdus japonica DSM 16522	41.9	[38.6 - 45.4]	30.6	[28.2 - 33.1]	38.4	[35.5 - 41.5]	3
'Xenorhabdus japonica' (GCF 900115195.1)	Xenorhabdus doucetiae DSM 17909	41.5	[38.2 - 45.0]	30.6	[28.2 - 33.1]	38.1	[35.2 - 41.2]	2.78
'Xenorhabdus doucetiae' (GCF 000968195.1)	'Xenorhabdus japonica' (GCF 900115195.1)	41.9	[38.6 - 45.4]	30.6	[28.2 - 33.1]	38.4	[35.5 - 41.5]	3
'Xenorhabdus lircayensis' (GCF 016306625.1)	Xenorhabdus koppenhoeferi DSM 18168	38.4	[35.0 - 41.9]	30.5	[28.1 - 33.0]	35.6	[32.7 - 38.7]	1.11
'Xenorhabdus vietnamensis' (GCF 002127535.1)	Xenorhabdus griffiniae ID10	41	[37.6 - 44.4]	30.5	[28.1 - 33.0]	37.6	[34.7 - 40.7]	0.66
'Xenorhabdus lircayensis' (GCF 016306625.1)	Xenorhabdus khoisanae SF87	43.4	[40.0 - 46.8]	30.5	[28.1 - 33.0]	39.5	[36.5 - 42.5]	0.37
'Xenorhabdus lircayensis' (GCF 016306625.1)	'Xenorhabdus entomophaga' (GCF 037996725.1)	41.7	[38.4 - 45.2]	30.3	[27.9 - 32.8]	38.2	[35.2 - 41.2]	0.3
'Xenorhabdus lircayensis' (GCF 016306625.1)	Xenorhabdus miraniensis DSM 17902	45.5	[42.1 - 48.9]	30.3	[27.9 - 32.8]	41	[38.0 - 44.0]	0.5
'Xenorhabdus yunnanensis' (GCF 028598805.1)	Xenorhabdus doucetiae DSM 17909	40.2	[36.8 - 43.6]	30.3	[27.9 - 32.8]	37	[34.0 - 40.0]	2.35
'Xenorhabdus miraniensis' (GCF 002632615.1)	'Xenorhabdus lircayensis' (GCF 016306625.1)	45.5	[42.1 - 48.9]	30.3	[27.9 - 32.8]	41	[38.0 - 44.0]	0.5
'Xenorhabdus miraniensis' (GCF 002632615.1)	Xenorhabdus lircayensis VLS	45.5	[42.1 - 48.9]	30.3	[27.9 - 32.8]	41	[38.0 - 44.0]	0.48
'Xenorhabdus entomophaga' (GCF 037996725.1)	Xenorhabdus lircayensis VLS	41.7	[38.4 - 45.2]	30.3	[27.9 - 32.8]	38.2	[35.2 - 41.2]	0.27
'Xenorhabdus kozodoii' (GCF 002632875.1)	Xenorhabdus yunnanensis XENO-10T	42.2	[38.9 - 45.7]	30.2	[27.8 - 32.7]	38.5	[35.5 - 41.5]	1.66
'Xenorhabdus kozodoii' (GCF 002632875.1)	'Xenorhabdus anantnagensis' (GCF 028598555.1)	45.8	[42.4 - 49.2]	30.2	[27.8 - 32.7]	41.2	[38.2 - 44.2]	1.82
'Xenorhabdus kozodoii' (GCF 002632875.1)	'Xenorhabdus yunnanensis' (GCF 028598805.1)	42.2	[38.9 - 45.7]	30.2	[27.8 - 32.7]	38.5	[35.5 - 41.5]	1.57
'Xenorhabdus anantnagensis' (GCF 028598555.1)	Xenorhabdus kozodoii DSM 17907	45.8	[42.4 - 49.2]	30.2	[27.8 - 32.7]	41.2	[38.2 - 44.2]	1.82
'Xenorhabdus kozodoii' (GCF 002632875.1)	Xenorhabdus anantnagensis XENO-2	45.8	[42.4 - 49.2]	30.2	[27.8 - 32.7]	41.2	[38.2 - 44.2]	1.85
'Xenorhabdus doucetiae' (GCF 000968195.1)	Xenorhabdus yunnanensis XENO-10T	41.1	[37.7 - 44.5]	30.2	[27.8 - 32.7]	37.6	[34.7 - 40.7]	2.66
'Xenorhabdus anantnagensis' (GCF 028598555.1)	Xenorhabdus doucetiae DSM 17909	42.5	[39.1 - 45.9]	30.2	[27.8 - 32.7]	38.7	[35.7 - 41.7]	2.6
'Xenorhabdus doucetiae' (GCF 000968195.1)	'Xenorhabdus yunnanensis' (GCF 028598805.1)	41.1	[37.7 - 44.5]	30.2	[27.8 - 32.7]	37.6	[34.7 - 40.7]	2.57
'Xenorhabdus yunnanensis' (GCF 028598805.1)	Xenorhabdus kozodoii DSM 17907	42.2	[38.9 - 45.7]	30.2	[27.8 - 32.7]	38.5	[35.5 - 41.5]	1.57
'Xenorhabdus koppenhoeferi' (GCF 014697705.1)	'Xenorhabdus lircayensis' (GCF 016306625.1)	44.9	[41.5 - 48.3]	30.1	[27.7 - 32.6]	40.5	[37.5 - 43.5]	1.21
'Xenorhabdus koppenhoeferi' (GCF 014697705.1)	Xenorhabdus lircayensis VLS	44.9	[41.5 - 48.3]	30.1	[27.7 - 32.6]	40.5	[37.5 - 43.5]	1.18
'Xenorhabdus doucetiae' (GCF 000968195.1)	'Xenorhabdus anantnagensis' (GCF 028598555.1)	42.7	[39.3 - 46.1]	30	[27.7 - 32.6]	38.8	[35.9 - 41.9]	2.83
'Xenorhabdus doucetiae' (GCF 000968195.1)	Xenorhabdus anantnagensis XENO-2	42.7	[39.3 - 46.1]	30	[27.7 - 32.6]	38.8	[35.9 - 41.9]	2.85
'Xenorhabdus kozodoii' (GCF 002632875.1)	Xenorhabdus japonica DSM 16522	46.5	[43.1 - 49.9]	30	[27.6 - 32.5]	41.6	[38.6 - 44.6]	2
'Xenorhabdus japonica' (GCF 900115195.1)	Xenorhabdus kozodoii DSM 17907	46.5	[43.1 - 49.9]	30	[27.6 - 32.5]	41.6	[38.6 - 44.6]	2
'Xenorhabdus kozodoii' (GCF 002632875.1)	'Xenorhabdus japonica' (GCF 900115195.1)	46.5	[43.1 - 49.9]	30	[27.6 - 32.5]	41.6	[38.6 - 44.6]	2
'Xenorhabdus japonica' (GCF 900115195.1)	Xenorhabdus lircayensis VLS	44.4	[41.0 - 47.8]	29.6	[27.2 - 32.1]	39.9	[36.9 - 42.9]	1.45
'Xenorhabdus lircayensis' (GCF 016306625.1)	Xenorhabdus beddingii DSM 4764	43.7	[40.3 - 47.1]	29.6	[27.2 - 32.1]	39.4	[36.4 - 42.4]	1.02
'Xenorhabdus lircayensis' (GCF 016306625.1)	'Xenorhabdus japonica' (GCF 900115195.1)	44.4	[41.0 - 47.8]	29.6	[27.2 - 32.1]	39.9	[36.9 - 42.9]	1.47
'Xenorhabdus beddingii' (GCF 002127545.1)	'Xenorhabdus lircayensis' (GCF 016306625.1)	43.7	[40.3 - 47.1]	29.6	[27.2 - 32.1]	39.4	[36.4 - 42.4]	1.02
'Xenorhabdus beddingii' (GCF 002127545.1)	Xenorhabdus lircayensis VLS	43.7	[40.3 - 47.1]	29.6	[27.2 - 32.1]	39.4	[36.4 - 42.4]	1.04
'Xenorhabdus lircayensis' (GCF 016306625.1)	Xenorhabdus japonica DSM 16522	44.4	[41.0 - 47.8]	29.6	[27.2 - 32.1]	39.9	[36.9 - 42.9]	1.47
'Xenorhabdus littoralis' (GCF 033949365.1)	Xenorhabdus nematophila ATCC 19061	35.8	[32.4 - 39.3]	29.5	[27.1 - 32.0]	33.4	[30.4 - 36.5]	1.11
'Xenorhabdus lircayensis' (GCF 016306625.1)	'Xenorhabdus anantnagensis' (GCF 028598555.1)	44.9	[41.5 - 48.3]	29.4	[27.0 - 31.9]	40.2	[37.3 - 43.3]	1.29
'Xenorhabdus kozodoii' (GCF 002632875.1)	Xenorhabdus vietnamensis DSM 22392	41.3	[37.9 - 44.7]	29.4	[27.0 - 31.9]	37.5	[34.6 - 40.6]	1.72
'Xenorhabdus lircayensis' (GCF 016306625.1)	Xenorhabdus anantnagensis XENO-2	44.9	[41.5 - 48.3]	29.4	[27.0 - 31.9]	40.2	[37.3 - 43.3]	1.32
'Xenorhabdus vietnamensis' (GCF 002127535.1)	Xenorhabdus kozodoii DSM 17907	41.3	[37.9 - 44.7]	29.4	[27.0 - 31.9]	37.5	[34.6 - 40.6]	1.72
'Xenorhabdus anantnagensis' (GCF 028598555.1)	Xenorhabdus lircayensis VLS	44.9	[41.5 - 48.3]	29.4	[27.0 - 31.9]	40.2	[37.3 - 43.3]	1.27
'Xenorhabdus vietnamensis' (GCF 002127535.1)	'Xenorhabdus kozodoii' (GCF 002632875.1)	41.3	[37.9 - 44.7]	29.4	[27.0 - 31.9]	37.5	[34.6 - 40.6]	1.72
'Xenorhabdus vietnamensis' (GCF 002127535.1)	Xenorhabdus doucetiae DSM 17909	41	[37.7 - 44.5]	29.4	[27.0 - 31.9]	37.3	[34.4 - 40.4]	2.49
'Xenorhabdus koppenhoeferi' (GCF 014697705.1)	'Xenorhabdus littoralis' (GCF 033949365.1)	42.1	[38.7 - 45.5]	29.3	[26.9 - 31.8]	38.1	[35.1 - 41.1]	0.13
'Xenorhabdus doucetiae' (GCF 000968195.1)	Xenorhabdus vietnamensis DSM 22392	42.3	[39.0 - 45.8]	29.3	[27.0 - 31.8]	38.3	[35.3 - 41.4]	2.72
'Xenorhabdus lircayensis' (GCF 016306625.1)	Xenorhabdus ehlersii DSM 16337	42.1	[38.8 - 45.6]	29.3	[26.9 - 31.8]	38.2	[35.2 - 41.2]	0.58
'Xenorhabdus ehlersii' (GCF 002632445.1)	Xenorhabdus lircayensis VLS	42.1	[38.8 - 45.6]	29.3	[26.9 - 31.8]	38.2	[35.2 - 41.2]	0.56
'Xenorhabdus lircayensis' (GCF 016306625.1)	Xenorhabdus yunnanensis XENO-10T	45.4	[42.0 - 48.8]	29.3	[26.9 - 31.8]	40.6	[37.6 - 43.6]	1.13
'Xenorhabdus lircayensis' (GCF 016306625.1)	'Xenorhabdus yunnanensis' (GCF 028598805.1)	45.4	[42.0 - 48.8]	29.3	[26.9 - 31.8]	40.6	[37.6 - 43.6]	1.04
'Xenorhabdus yunnanensis' (GCF 028598805.1)	Xenorhabdus lircayensis VLS	45.4	[42.0 - 48.8]	29.3	[26.9 - 31.8]	40.6	[37.6 - 43.6]	1.01
'Xenorhabdus ehlersii' (GCF 002632445.1)	'Xenorhabdus lircayensis' (GCF 016306625.1)	42.1	[38.8 - 45.6]	29.3	[26.9 - 31.8]	38.2	[35.2 - 41.2]	0.58
'Xenorhabdus doucetiae' (GCF 000968195.1)	'Xenorhabdus vietnamensis' (GCF 002127535.1)	42.3	[39.0 - 45.8]	29.3	[27.0 - 31.8]	38.3	[35.3 - 41.4]	2.72
'Xenorhabdus lircayensis' (GCF 016306625.1)	Xenorhabdus ehlersii DSM 16337	41.7	[38.3 - 45.1]	29.3	[26.9 - 31.8]	37.8	[34.9 - 40.9]	0.4
'Xenorhabdus lircayensis' (GCF 016306625.1)	Xenorhabdus thuongxuanensis 30TX1	38.6	[35.2 - 42.0]	29.1	[26.7 - 31.6]	35.4	[32.4 - 38.4]	1.13
'Xenorhabdus lircayensis' (GCF 016306625.1)	Xenorhabdus nematophila ATCC 19061	37.9	[34.5 - 41.4]	29.1	[26.7 - 31.6]	34.9	[31.9 - 37.9]	0.04
'Xenorhabdus thuongxuanensis' (GCF 001908095.1)	'Xenorhabdus lircayensis' (GCF 016306625.1)	38.6	[35.2 - 42.0]	29.1	[26.7 - 31.6]	35.4	[32.4 - 38.4]	1.13
'Xenorhabdus thuongxuanensis' (GCF 001908095.1)	Xenorhabdus lircayensis VLS	38.6	[35.2 - 42.0]	29.1	[26.7 - 31.6]	35.4	[32.4 - 38.4]	1.1
'Xenorhabdus griffiniae' (GCF 001028135.1)	'Xenorhabdus entomophaga' (GCF 037996725.1)	38.5	[35.1 - 42.0]	28.9	[26.6 - 31.4]	35.3	[32.3 - 38.3]	0.81
'Xenorhabdus ishibashii' (GCF 002632755.1)	'Xenorhabdus lircayensis' (GCF 016306625.1)	38.8	[35.4 - 42.3]	28.8	[26.5 - 31.3]	35.5	[32.5 - 38.6]	1.24
'Xenorhabdus griffiniae' (GCF 001028135.1)	'Xenorhabdus khoisanae' (GCF 963865795.1)	38.8	[35.4 - 42.3]	28.8	[26.4 - 31.3]	35.5	[32.5 - 38.5]	1.08
'Xenorhabdus lircayensis' (GCF 016306625.1)	'Xenorhabdus taiwanensis' (GCF 036512875.1)	39.1	[35.8 - 42.6]	28.8	[26.5 - 31.3]	35.7	[32.8 - 38.8]	0.39
'Xenorhabdus littoralis' (GCF 033949365.1)	'Xenorhabdus nematophila' (GCF 040081895.1)	33.6	[30.2 - 37.1]	28.8	[26.4 - 31.3]	31.4	[28.5 - 34.5]	0.86
'Xenorhabdus hominickii' (GCF 001721185.1)	Xenorhabdus lircayensis VLS	42.9	[39.5 - 46.3]	28.8	[26.4 - 31.3]	38.5	[35.5 - 41.5]	0.72
'Xenorhabdus littoralis' (GCF 033949365.1)	Xenorhabdus koppenhoeferi DSM 18168	37.8	[34.4 - 41.3]	28.8	[26.4 - 31.3]	34.7	[31.8 - 37.8]	0.04
'Xenorhabdus taiwanensis' (GCF 036512875.1)	Xenorhabdus lircayensis VLS	39.1	[35.8 - 42.6]	28.8	[26.5 - 31.3]	35.7	[32.8 - 38.8]	0.36
'Xenorhabdus lircayensis' (GCF 016306625.1)	Xenorhabdus ishibashii DSM 22670	38.8	[35.4 - 42.3]	28.8	[26.5 - 31.3]	35.5	[32.5 - 38.6]	1.24
'Xenorhabdus hominickii' (GCF 001721185.1)	'Xenorhabdus lircayensis' (GCF 016306625.1)	42.9	[39.5 - 46.3]	28.8	[26.4 - 31.3]	38.5	[35.5 - 41.5]	0.75
'Xenorhabdus ishibashii' (GCF 002632755.1)	Xenorhabdus lircayensis VLS	38.8	[35.4 - 42.3]	28.8	[26.5 - 31.3]	35.5	[32.5 - 38.6]	1.21
'Xenorhabdus eapokensis' (GCF 001908105.1)	Xenorhabdus lircayensis VLS	40.1	[36.8 - 43.6]	28.7	[26.3 - 31.2]	36.4	[33.5 - 39.5]	0.66
'Xenorhabdus lircayensis' (GCF 016306625.1)	Xenorhabdus eapokensis DL20	40.1	[36.8 - 43.6]	28.7	[26.3 - 31.2]	36.4	[33.5 - 39.5]	0.69
'Xenorhabdus vietnamensis' (GCF 002127535.1)	Xenorhabdus lircayensis VLS	44.5	[41.1 - 47.9]	28.7	[26.3 - 31.2]	39.7	[36.7 - 42.7]	1.16
'Xenorhabdus lircayensis' (GCF 016306625.1)	'Xenorhabdus thailandensis' (GCF 037996785.1)	36.6	[33.3 - 40.1]	28.7	[26.3 - 31.2]	33.8	[30.8 - 36.9]	0.95
'Xenorhabdus thailandensis' (GCF 037996785.1)	Xenorhabdus lircayensis VLS	36.6	[33.3 - 40.1]	28.7	[26.3 - 31.2]	33.8	[30.8 - 36.9]	0.92
'Xenorhabdus eapokensis' (GCF 001908105.1)	'Xenorhabdus lircayensis' (GCF 016306625.1)	40.1	[36.8 - 43.6]	28.7	[26.3 - 31.2]	36.4	[33.5 - 39.5]	0.69
'Xenorhabdus vietnamensis' (GCF 002127535.1)	'Xenorhabdus lircayensis' (GCF 016306625.1)	44.5	[41.1 - 47.9]	28.7	[26.3 - 31.2]	39.7	[36.7 - 42.7]	1.19
'Xenorhabdus lircayensis' (GCF 016306625.1)	Xenorhabdus vietnamensis DSM 22392	44.5	[41.1 - 47.9]	28.7	[26.3 - 31.2]	39.7	[36.7 - 42.7]	1.19
'Xenorhabdus griffiniae' (GCF 001028135.1)	Xenorhabdus khoisanae SF87	38.9	[35.5 - 42.4]	28.7	[26.3 - 31.2]	35.5	[32.6 - 38.6]	0.88
'Xenorhabdus lircayensis' (GCF 016306625.1)	Xenorhabdus thailandensis CCN3.3	36.6	[33.3 - 40.1]	28.7	[26.3 - 31.2]	33.8	[30.8 - 36.9]	0.95
'Xenorhabdus lircayensis' (GCF 016306625.1)	Xenorhabdus hominickii DSM 17903	39.5	[36.1 - 43.0]	28.7	[26.3 - 31.2]	36	[33.0 - 39.0]	0.78
'Xenorhabdus lircayensis' (GCF 016306625.1)	'Xenorhabdus nematophila' (GCF 040081895.1)	36.7	[33.3 - 40.2]	28.6	[26.2 - 31.1]	33.8	[30.9 - 36.9]	0.21
'Xenorhabdus nematophila' (GCF 040081895.1)	Xenorhabdus lircayensis VLS	36.7	[33.3 - 40.2]	28.6	[26.2 - 31.1]	33.8	[30.9 - 36.9]	0.19
'Xenorhabdus anantnagensis' (GCF 028598555.1)	Xenorhabdus khoisanae SF87	42.9	[39.5 - 46.3]	28.6	[26.3 - 31.1]	38.5	[35.5 - 41.5]	0.92
'Xenorhabdus japonica' (GCF 900115195.1)	Xenorhabdus miraniensis DSM 17902	43.7	[40.3 - 47.1]	28.5	[26.1 - 31.0]	39	[36.0 - 42.0]	0.97
Xenorhabdus bALN7.1'	Xenorhabdus lircayensis VLS	36.6	[33.3 - 40.1]	28.5	[26.1 - 31.0]	33.7	[30.8 - 36.8]	0.81
Xenorhabdus bALN11.5'	Xenorhabdus lircayensis VLS	36.5	[33.1 - 40.0]	28.5	[26.1 - 31.0]	33.6	[30.7 - 36.7]	0.78
'Xenorhabdus lircayensis' (GCF 016306625.1)	Xenorhabdus griffiniae ID10	35.9	[32.5 - 39.4]	28.5	[26.2 - 31.0]	33.2	[30.2 - 36.2]	0.53
Xenorhabdus bALN7.1'	'Xenorhabdus lircayensis' (GCF 016306625.1)	36.5	[33.1 - 40.0]	28.5	[26.1 - 31.0]	33.6	[30.7 - 36.7]	0.81
Xenorhabdus bALN11.5'	'Xenorhabdus lircayensis' (GCF 016306625.1)	36.6	[33.3 - 40.1]	28.5	[26.1 - 31.0]	33.7	[30.8 - 36.8]	0.84
'Xenorhabdus miraniensis' (GCF 002632615.1)	Xenorhabdus japonica DSM 16522	43.7	[40.3 - 47.1]	28.5	[26.1 - 31.0]	39	[36.0 - 42.0]	0.97
'Xenorhabdus miraniensis' (GCF 002632615.1)	'Xenorhabdus japonica' (GCF 900115195.1)	43.7	[40.3 - 47.1]	28.5	[26.1 - 31.0]	39	[36.0 - 42.0]	0.97
'Xenorhabdus griffiniae' (GCF 001028135.1)	'Xenorhabdus lircayensis' (GCF 016306625.1)	36.9	[33.5 - 40.4]	28.4	[26.1 - 30.9]	33.9	[31.0 - 37.0]	0.51
'Xenorhabdus miraniensis' (GCF 002632615.1)	Xenorhabdus anantnagensis XENO-2	44.7	[41.3 - 48.1]	28.4	[26.0 - 30.9]	39.7	[36.7 - 42.7]	0.81
'Xenorhabdus anantnagensis' (GCF 028598555.1)	Xenorhabdus miraniensis DSM 17902	44.7	[41.3 - 48.1]	28.4	[26.0 - 30.9]	39.7	[36.7 - 42.7]	0.79
'Xenorhabdus miraniensis' (GCF 002632615.1)	'Xenorhabdus anantnagensis' (GCF 028598555.1)	44.7	[41.3 - 48.1]	28.4	[26.0 - 30.9]	39.7	[36.7 - 42.7]	0.79
'Xenorhabdus griffiniae' (GCF 001028135.1)	Xenorhabdus lircayensis VLS	36.9	[33.5 - 40.4]	28.4	[26.1 - 30.9]	33.9	[31.0 - 37.0]	0.54
'Xenorhabdus anantnagensis' (GCF 028598555.1)	'Xenorhabdus khoisanae' (GCF 963865795.1)	42.6	[39.2 - 46.0]	28.3	[26.0 - 30.8]	38.1	[35.2 - 41.2]	0.72
'Xenorhabdus anantnagensis' (GCF 028598555.1)	'Xenorhabdus entomophaga' (GCF 037996725.1)	40.2	[36.8 - 43.7]	28.3	[25.9 - 30.8]	36.4	[33.4 - 39.4]	1
'Xenorhabdus yunnanensis' (GCF 028598805.1)	Xenorhabdus khoisanae SF87	42.7	[39.4 - 46.2]	28.3	[26.0 - 30.8]	38.2	[35.3 - 41.3]	0.67
'Xenorhabdus khoisanae' (GCF 963865795.1)	Xenorhabdus anantnagensis XENO-2	42.6	[39.2 - 46.0]	28.3	[26.0 - 30.8]	38.1	[35.2 - 41.2]	0.75
'Xenorhabdus entomophaga' (GCF 037996725.1)	Xenorhabdus anantnagensis XENO-2	40.2	[36.8 - 43.7]	28.3	[25.9 - 30.8]	36.4	[33.4 - 39.4]	1.02
'Xenorhabdus doucetiae' (GCF 000968195.1)	'Xenorhabdus lircayensis' (GCF 016306625.1)	41.2	[37.8 - 44.6]	28.3	[26.0 - 30.8]	37.1	[34.2 - 40.2]	1.53
'Xenorhabdus doucetiae' (GCF 000968195.1)	Xenorhabdus lircayensis VLS	41.2	[37.8 - 44.6]	28.3	[26.0 - 30.8]	37.1	[34.2 - 40.2]	1.56
'Xenorhabdus khoisanae' (GCF 963865795.1)	Xenorhabdus japonica DSM 16522	40.8	[37.4 - 44.2]	28.2	[25.8 - 30.7]	36.8	[33.8 - 39.8]	0.9
'Xenorhabdus miraniensis' (GCF 002632615.1)	'Xenorhabdus yunnanensis' (GCF 028598805.1)	42.6	[39.2 - 46.0]	28.2	[25.8 - 30.7]	38.1	[35.1 - 41.1]	0.54
'Xenorhabdus miraniensis' (GCF 002632615.1)	Xenorhabdus yunnanensis XENO-10T	42.6	[39.2 - 46.0]	28.2	[25.8 - 30.7]	38.1	[35.1 - 41.1]	0.63
'Xenorhabdus yunnanensis' (GCF 028598805.1)	Xenorhabdus miraniensis DSM 17902	42.6	[39.2 - 46.0]	28.2	[25.8 - 30.7]	38.1	[35.1 - 41.1]	0.54
'Xenorhabdus lircayensis' (GCF 016306625.1)	Xenorhabdus doucetiae DSM 17909	40.4	[37.0 - 43.9]	28.2	[25.8 - 30.7]	36.5	[33.5 - 39.5]	1.3
'Xenorhabdus entomophaga' (GCF 037996725.1)	'Xenorhabdus japonica' (GCF 900115195.1)	38.3	[34.9 - 41.8]	28.2	[25.8 - 30.7]	34.9	[32.0 - 38.0]	1.17
'Xenorhabdus entomophaga' (GCF 037996725.1)	Xenorhabdus japonica DSM 16522	38.3	[34.9 - 41.8]	28.2	[25.8 - 30.7]	34.9	[32.0 - 38.0]	1.17
'Xenorhabdus japonica' (GCF 900115195.1)	'Xenorhabdus khoisanae' (GCF 963865795.1)	40.8	[37.4 - 44.2]	28.2	[25.8 - 30.7]	36.8	[33.8 - 39.8]	0.9
'Xenorhabdus miraniensis' (GCF 002632615.1)	Xenorhabdus ehlersii DSM 16337	43.2	[39.8 - 46.6]	28	[25.6 - 30.4]	38.5	[35.5 - 41.5]	0.1
'Xenorhabdus khoisanae' (GCF 963865795.1)	Xenorhabdus yunnanensis XENO-10T	41.8	[38.4 - 45.2]	28	[25.7 - 30.5]	37.4	[34.5 - 40.5]	0.56
'Xenorhabdus japonica' (GCF 900115195.1)	Xenorhabdus khoisanae SF87	42	[38.7 - 45.5]	28	[25.7 - 30.5]	37.6	[34.7 - 40.7]	1.1
'Xenorhabdus yunnanensis' (GCF 028598805.1)	'Xenorhabdus entomophaga' (GCF 037996725.1)	39.3	[35.9 - 42.8]	28	[25.6 - 30.5]	35.6	[32.6 - 38.6]	0.74
'Xenorhabdus yunnanensis' (GCF 028598805.1)	'Xenorhabdus khoisanae' (GCF 963865795.1)	41.8	[38.4 - 45.2]	28	[25.7 - 30.5]	37.4	[34.5 - 40.5]	0.47
'Xenorhabdus entomophaga' (GCF 037996725.1)	Xenorhabdus yunnanensis XENO-10T	39.3	[35.9 - 42.8]	28	[25.6 - 30.5]	35.6	[32.6 - 38.6]	0.83
'Xenorhabdus miraniensis' (GCF 002632615.1)	Xenorhabdus ehlersii DSM 16337	43.5	[40.1 - 46.9]	27.9	[25.6 - 30.4]	38.6	[35.7 - 41.7]	0.08
'Xenorhabdus miraniensis' (GCF 002632615.1)	Xenorhabdus thuongxuanensis 30TX1	39.1	[35.7 - 42.6]	27.9	[25.5 - 30.4]	35.4	[32.5 - 38.5]	0.63
'Xenorhabdus vietnamensis' (GCF 002127535.1)	'Xenorhabdus miraniensis' (GCF 002632615.1)	42.8	[39.5 - 46.3]	27.9	[25.5 - 30.4]	38.2	[35.2 - 41.2]	0.68
'Xenorhabdus taiwanensis' (GCF 036512875.1)	Xenorhabdus miraniensis DSM 17902	39.8	[36.5 - 43.3]	27.9	[25.5 - 30.4]	36	[33.0 - 39.0]	0.11
'Xenorhabdus thuongxuanensis' (GCF 001908095.1)	Xenorhabdus miraniensis DSM 17902	39.1	[35.7 - 42.6]	27.9	[25.5 - 30.4]	35.4	[32.5 - 38.5]	0.63
'Xenorhabdus ehlersii' (GCF 002632445.1)	Xenorhabdus miraniensis DSM 17902	43.5	[40.1 - 46.9]	27.9	[25.6 - 30.4]	38.6	[35.7 - 41.7]	0.08
'Xenorhabdus vietnamensis' (GCF 002127535.1)	Xenorhabdus miraniensis DSM 17902	42.8	[39.5 - 46.3]	27.9	[25.5 - 30.4]	38.2	[35.2 - 41.2]	0.68
'Xenorhabdus ehlersii' (GCF 002632445.1)	'Xenorhabdus miraniensis' (GCF 002632615.1)	43.5	[40.1 - 46.9]	27.9	[25.6 - 30.4]	38.6	[35.7 - 41.7]	0.08
'Xenorhabdus miraniensis' (GCF 002632615.1)	Xenorhabdus vietnamensis DSM 22392	42.8	[39.5 - 46.3]	27.9	[25.5 - 30.4]	38.2	[35.2 - 41.2]	0.68
'Xenorhabdus thuongxuanensis' (GCF 001908095.1)	'Xenorhabdus miraniensis' (GCF 002632615.1)	39.1	[35.7 - 42.6]	27.9	[25.5 - 30.4]	35.4	[32.5 - 38.5]	0.63
'Xenorhabdus miraniensis' (GCF 002632615.1)	'Xenorhabdus taiwanensis' (GCF 036512875.1)	39.8	[36.5 - 43.3]	27.9	[25.5 - 30.4]	36	[33.0 - 39.0]	0.11
'Xenorhabdus entomophaga' (GCF 037996725.1)	Xenorhabdus ishibashii DSM 22670	38.5	[35.1 - 42.0]	27.8	[25.4 - 30.3]	34.9	[32.0 - 38.0]	0.94
'Xenorhabdus khoisanae' (GCF 963865795.1)	Xenorhabdus thuongxuanensis 30TX1	39.2	[35.8 - 42.6]	27.8	[25.4 - 30.3]	35.4	[32.5 - 38.5]	0.56
'Xenorhabdus entomophaga' (GCF 037996725.1)	Xenorhabdus ehlersii DSM 16337	40.9	[37.5 - 44.3]	27.8	[25.5 - 30.3]	36.7	[33.8 - 39.8]	0.1
'Xenorhabdus entomophaga' (GCF 037996725.1)	Xenorhabdus ehlersii DSM 16337	41.3	[38.0 - 44.8]	27.8	[25.4 - 30.3]	37	[34.1 - 40.1]	0.28
'Xenorhabdus khoisanae' (GCF 963865795.1)	Xenorhabdus ehlersii DSM 16337	43.5	[40.1 - 46.9]	27.8	[25.5 - 30.3]	38.6	[35.7 - 41.7]	0.01
'Xenorhabdus thuongxuanensis' (GCF 001908095.1)	Xenorhabdus khoisanae SF87	39.8	[36.4 - 43.3]	27.8	[25.4 - 30.3]	35.9	[33.0 - 39.0]	0.76
'Xenorhabdus miraniensis' (GCF 002632615.1)	Xenorhabdus eapokensis DL20	39.3	[35.9 - 42.8]	27.8	[25.5 - 30.3]	35.5	[32.6 - 38.6]	0.18
'Xenorhabdus ishibashii' (GCF 002632755.1)	Xenorhabdus miraniensis DSM 17902	40.3	[37.0 - 43.8]	27.8	[25.4 - 30.3]	36.3	[33.4 - 39.4]	0.74
'Xenorhabdus ishibashii' (GCF 002632755.1)	'Xenorhabdus entomophaga' (GCF 037996725.1)	38.5	[35.1 - 42.0]	27.8	[25.4 - 30.3]	34.9	[32.0 - 38.0]	0.94
'Xenorhabdus taiwanensis' (GCF 036512875.1)	'Xenorhabdus entomophaga' (GCF 037996725.1)	39	[35.7 - 42.5]	27.8	[25.4 - 30.3]	35.3	[32.4 - 38.4]	0.09
'Xenorhabdus miraniensis' (GCF 002632615.1)	'Xenorhabdus ishibashii' (GCF 002632755.1)	40.3	[37.0 - 43.8]	27.8	[25.4 - 30.3]	36.3	[33.4 - 39.4]	0.74
'Xenorhabdus eapokensis' (GCF 001908105.1)	'Xenorhabdus miraniensis' (GCF 002632615.1)	39.3	[35.9 - 42.8]	27.8	[25.5 - 30.3]	35.5	[32.6 - 38.6]	0.18
'Xenorhabdus taiwanensis' (GCF 036512875.1)	Xenorhabdus khoisanae SF87	41.8	[38.4 - 45.2]	27.8	[25.4 - 30.3]	37.4	[34.4 - 40.4]	0.02
'Xenorhabdus khoisanae' (GCF 963865795.1)	Xenorhabdus ehlersii DSM 16337	43.1	[39.8 - 46.6]	27.8	[25.5 - 30.3]	38.3	[35.4 - 41.4]	0.17
'Xenorhabdus thuongxuanensis' (GCF 001908095.1)	'Xenorhabdus khoisanae' (GCF 963865795.1)	39.2	[35.8 - 42.6]	27.8	[25.4 - 30.3]	35.4	[32.5 - 38.5]	0.56
'Xenorhabdus ehlersii' (GCF 002632445.1)	'Xenorhabdus khoisanae' (GCF 963865795.1)	43.5	[40.1 - 46.9]	27.8	[25.5 - 30.3]	38.6	[35.7 - 41.7]	0.01
'Xenorhabdus miraniensis' (GCF 002632615.1)	Xenorhabdus ishibashii DSM 22670	40.3	[37.0 - 43.8]	27.8	[25.4 - 30.3]	36.3	[33.4 - 39.4]	0.74
'Xenorhabdus ehlersii' (GCF 002632445.1)	'Xenorhabdus entomophaga' (GCF 037996725.1)	41.3	[38.0 - 44.8]	27.8	[25.4 - 30.3]	37	[34.1 - 40.1]	0.28
'Xenorhabdus eapokensis' (GCF 001908105.1)	Xenorhabdus miraniensis DSM 17902	39.3	[35.9 - 42.8]	27.8	[25.5 - 30.3]	35.5	[32.6 - 38.6]	0.18
'Xenorhabdus khoisanae' (GCF 963865795.1)	Xenorhabdus eapokensis DL20	38.9	[35.5 - 42.4]	27.7	[25.3 - 30.2]	35.2	[32.2 - 38.3]	0.11
'Xenorhabdus entomophaga' (GCF 037996725.1)	Xenorhabdus thailandensis CCN3.3	35.2	[31.8 - 38.7]	27.7	[25.3 - 30.2]	32.4	[29.5 - 35.5]	0.65
'Xenorhabdus thuongxuanensis' (GCF 001908095.1)	'Xenorhabdus entomophaga' (GCF 037996725.1)	37.7	[34.3 - 41.2]	27.7	[25.4 - 30.2]	34.3	[31.4 - 37.4]	0.83
'Xenorhabdus entomophaga' (GCF 037996725.1)	'Xenorhabdus thailandensis' (GCF 037996785.1)	35.2	[31.8 - 38.7]	27.7	[25.3 - 30.2]	32.4	[29.5 - 35.5]	0.65
'Xenorhabdus eapokensis' (GCF 001908105.1)	'Xenorhabdus entomophaga' (GCF 037996725.1)	39	[35.6 - 42.5]	27.7	[25.3 - 30.2]	35.3	[32.3 - 38.4]	0.39
'Xenorhabdus griffiniae' (GCF 001028135.1)	Xenorhabdus miraniensis DSM 17902	38.1	[34.8 - 41.6]	27.7	[25.3 - 30.2]	34.6	[31.7 - 37.7]	1.01
'Xenorhabdus griffiniae' (GCF 001028135.1)	'Xenorhabdus miraniensis' (GCF 002632615.1)	38.1	[34.8 - 41.6]	27.7	[25.3 - 30.2]	34.6	[31.7 - 37.7]	1.01
'Xenorhabdus khoisanae' (GCF 963865795.1)	Xenorhabdus koppenhoeferi DSM 18168	33.9	[30.5 - 37.5]	27.7	[25.4 - 30.2]	31.5	[28.5 - 34.5]	0.54
'Xenorhabdus ehlersii' (GCF 002632445.1)	Xenorhabdus khoisanae SF87	44.6	[41.2 - 48.0]	27.7	[25.3 - 30.2]	39.3	[36.4 - 42.4]	0.21
'Xenorhabdus eapokensis' (GCF 001908105.1)	'Xenorhabdus khoisanae' (GCF 963865795.1)	38.9	[35.5 - 42.4]	27.7	[25.3 - 30.2]	35.2	[32.2 - 38.3]	0.11
'Xenorhabdus vietnamensis' (GCF 002127535.1)	'Xenorhabdus khoisanae' (GCF 963865795.1)	42.3	[38.9 - 45.7]	27.7	[25.4 - 30.2]	37.7	[34.7 - 40.7]	0.62
'Xenorhabdus entomophaga' (GCF 037996725.1)	Xenorhabdus koppenhoeferi DSM 18168	31.8	[28.4 - 35.3]	27.7	[25.3 - 30.2]	29.7	[26.8 - 32.8]	0.81
'Xenorhabdus entomophaga' (GCF 037996725.1)	Xenorhabdus eapokensis DL20	39	[35.6 - 42.5]	27.7	[25.3 - 30.2]	35.3	[32.3 - 38.4]	0.39
'Xenorhabdus khoisanae' (GCF 963865795.1)	Xenorhabdus vietnamensis DSM 22392	42.3	[38.9 - 45.7]	27.7	[25.4 - 30.2]	37.7	[34.7 - 40.7]	0.62
'Xenorhabdus entomophaga' (GCF 037996725.1)	Xenorhabdus thuongxuanensis 30TX1	37.7	[34.3 - 41.2]	27.7	[25.4 - 30.2]	34.3	[31.4 - 37.4]	0.83
'Xenorhabdus khoisanae' (GCF 963865795.1)	Xenorhabdus ishibashii DSM 22670	38.7	[35.3 - 42.2]	27.6	[25.2 - 30.1]	35	[32.1 - 38.1]	0.67
'Xenorhabdus vietnamensis' (GCF 002127535.1)	Xenorhabdus khoisanae SF87	42.4	[39.0 - 45.8]	27.6	[25.2 - 30.1]	37.7	[34.7 - 40.7]	0.82
'Xenorhabdus thailandensis' (GCF 037996785.1)	Xenorhabdus miraniensis DSM 17902	35.9	[32.5 - 39.4]	27.6	[25.2 - 30.1]	32.9	[29.9 - 36.0]	0.45
'Xenorhabdus taiwanensis' (GCF 036512875.1)	'Xenorhabdus khoisanae' (GCF 963865795.1)	40.9	[37.6 - 44.4]	27.6	[25.3 - 30.1]	36.7	[33.7 - 39.7]	0.18
'Xenorhabdus ishibashii' (GCF 002632755.1)	'Xenorhabdus khoisanae' (GCF 963865795.1)	38.7	[35.3 - 42.2]	27.6	[25.2 - 30.1]	35	[32.1 - 38.1]	0.67
'Xenorhabdus miraniensis' (GCF 002632615.1)	'Xenorhabdus littoralis' (GCF 033949365.1)	39.6	[36.2 - 43.1]	27.6	[25.2 - 30.1]	35.7	[32.7 - 38.8]	0.57
'Xenorhabdus entomophaga' (GCF 037996725.1)	Xenorhabdus griffiniae ID10	36.7	[33.3 - 40.2]	27.6	[25.3 - 30.1]	33.5	[30.6 - 36.6]	0.23
'Xenorhabdus vietnamensis' (GCF 002127535.1)	'Xenorhabdus entomophaga' (GCF 037996725.1)	39.9	[36.5 - 43.4]	27.6	[25.3 - 30.1]	35.9	[33.0 - 39.0]	0.89
'Xenorhabdus littoralis' (GCF 033949365.1)	'Xenorhabdus khoisanae' (GCF 963865795.1)	39	[35.7 - 42.5]	27.6	[25.2 - 30.1]	35.3	[32.3 - 38.3]	0.5
'Xenorhabdus ishibashii' (GCF 002632755.1)	Xenorhabdus khoisanae SF87	38.5	[35.2 - 42.0]	27.6	[25.2 - 30.0]	34.9	[32.0 - 38.0]	0.87
'Xenorhabdus miraniensis' (GCF 002632615.1)	'Xenorhabdus thailandensis' (GCF 037996785.1)	35.9	[32.5 - 39.4]	27.6	[25.2 - 30.1]	32.9	[29.9 - 36.0]	0.45
'Xenorhabdus littoralis' (GCF 033949365.1)	Xenorhabdus miraniensis DSM 17902	39.6	[36.2 - 43.1]	27.6	[25.2 - 30.1]	35.7	[32.7 - 38.8]	0.57
'Xenorhabdus yunnanensis' (GCF 028598805.1)	Xenorhabdus koppenhoeferi DSM 18168	31.7	[28.3 - 35.3]	27.6	[25.2 - 30.1]	29.7	[26.7 - 32.8]	0.07
'Xenorhabdus miraniensis' (GCF 002632615.1)	Xenorhabdus thailandensis CCN3.3	35.9	[32.5 - 39.4]	27.6	[25.2 - 30.1]	32.9	[29.9 - 36.0]	0.45
'Xenorhabdus littoralis' (GCF 033949365.1)	Xenorhabdus khoisanae SF87	38.5	[35.2 - 42.0]	27.6	[25.2 - 30.1]	34.9	[31.9 - 38.0]	0.7
'Xenorhabdus entomophaga' (GCF 037996725.1)	Xenorhabdus vietnamensis DSM 22392	39.9	[36.5 - 43.4]	27.6	[25.3 - 30.1]	35.9	[33.0 - 39.0]	0.89
'Xenorhabdus khoisanae' (GCF 963865795.1)	Xenorhabdus griffiniae ID10	37.4	[34.0 - 40.9]	27.5	[25.1 - 30.0]	34	[31.1 - 37.1]	0.05
'Xenorhabdus eapokensis' (GCF 001908105.1)	Xenorhabdus khoisanae SF87	40.1	[36.8 - 43.6]	27.5	[25.2 - 30.0]	36.1	[33.1 - 39.1]	0.32
'Xenorhabdus kozodoii' (GCF 002632875.1)	Xenorhabdus lircayensis VLS	40.4	[37.1 - 43.9]	27.5	[25.2 - 30.0]	36.3	[33.3 - 39.4]	0.55
'Xenorhabdus khoisanae' (GCF 963865795.1)	Xenorhabdus thailandensis CCN3.3	36.4	[33.0 - 39.9]	27.5	[25.1 - 30.0]	33.3	[30.3 - 36.4]	0.38
'Xenorhabdus miraniensis' (GCF 002632615.1)	Xenorhabdus koppenhoeferi DSM 18168	35.5	[32.1 - 39.0]	27.5	[25.2 - 30.0]	32.6	[29.7 - 35.7]	0.61
'Xenorhabdus kozodoii' (GCF 002632875.1)	'Xenorhabdus lircayensis' (GCF 016306625.1)	40.4	[37.1 - 43.9]	27.5	[25.2 - 30.0]	36.3	[33.3 - 39.4]	0.53
'Xenorhabdus lircayensis' (GCF 016306625.1)	Xenorhabdus kozodoii DSM 17907	40.4	[37.1 - 43.9]	27.5	[25.2 - 30.0]	36.3	[33.3 - 39.4]	0.53
'Xenorhabdus littoralis' (GCF 033949365.1)	'Xenorhabdus entomophaga' (GCF 037996725.1)	36.4	[33.1 - 39.9]	27.5	[25.2 - 30.0]	33.3	[30.4 - 36.4]	0.78
'Xenorhabdus thailandensis' (GCF 037996785.1)	'Xenorhabdus khoisanae' (GCF 963865795.1)	36.4	[33.0 - 39.9]	27.5	[25.1 - 30.0]	33.3	[30.3 - 36.4]	0.38
'Xenorhabdus thailandensis' (GCF 037996785.1)	Xenorhabdus khoisanae SF87	37.4	[34.0 - 40.9]	27.5	[25.2 - 30.0]	34	[31.1 - 37.1]	0.58
'Xenorhabdus miraniensis' (GCF 002632615.1)	Xenorhabdus griffiniae ID10	37	[33.6 - 40.5]	27.5	[25.2 - 30.0]	33.7	[30.8 - 36.8]	0.02
'Xenorhabdus hominickii' (GCF 001721185.1)	'Xenorhabdus yunnanensis' (GCF 028598805.1)	39.4	[36.0 - 42.8]	27.4	[25.0 - 29.9]	35.4	[32.5 - 38.5]	0.29
Xenorhabdus bALN7.1'	Xenorhabdus khoisanae SF87	37.3	[33.9 - 40.8]	27.4	[25.0 - 29.8]	33.9	[31.0 - 37.0]	0.44
Xenorhabdus bALN11.5'	'Xenorhabdus entomophaga' (GCF 037996725.1)	34.4	[31.0 - 37.9]	27.4	[25.0 - 29.9]	31.7	[28.8 - 34.8]	0.51
Xenorhabdus bALN7.1'	'Xenorhabdus entomophaga' (GCF 037996725.1)	34.8	[31.5 - 38.4]	27.4	[25.0 - 29.9]	32.1	[29.1 - 35.1]	0.54
Xenorhabdus bALN11.5'	Xenorhabdus khoisanae SF87	37.3	[33.9 - 40.8]	27.4	[25.0 - 29.9]	33.9	[31.0 - 37.0]	0.46
'Xenorhabdus hominickii' (GCF 001721185.1)	Xenorhabdus yunnanensis XENO-10T	39.4	[36.0 - 42.8]	27.4	[25.0 - 29.9]	35.4	[32.5 - 38.5]	0.38
Xenorhabdus bALN7.1'	Xenorhabdus miraniensis DSM 17902	36.6	[33.3 - 40.1]	27.4	[25.0 - 29.9]	33.4	[30.5 - 36.5]	0.31
Xenorhabdus bALN7.1'	'Xenorhabdus miraniensis' (GCF 002632615.1)	36.8	[33.4 - 40.3]	27.4	[25.1 - 29.9]	33.5	[30.6 - 36.6]	0.33
'Xenorhabdus anantnagensis' (GCF 028598555.1)	Xenorhabdus beddingii DSM 4764	39.4	[36.0 - 42.8]	27.4	[25.0 - 29.9]	35.5	[32.5 - 38.5]	2.31
'Xenorhabdus beddingii' (GCF 002127545.1)	'Xenorhabdus anantnagensis' (GCF 028598555.1)	39.4	[36.0 - 42.8]	27.4	[25.0 - 29.9]	35.5	[32.5 - 38.5]	2.31
Xenorhabdus bALN11.5'	Xenorhabdus miraniensis DSM 17902	36.8	[33.4 - 40.3]	27.4	[25.1 - 29.9]	33.5	[30.6 - 36.6]	0.33
'Xenorhabdus beddingii' (GCF 002127545.1)	Xenorhabdus anantnagensis XENO-2	39.4	[36.0 - 42.8]	27.4	[25.0 - 29.9]	35.5	[32.5 - 38.5]	2.33
Xenorhabdus bALN11.5'	'Xenorhabdus miraniensis' (GCF 002632615.1)	36.6	[33.3 - 40.1]	27.4	[25.0 - 29.9]	33.4	[30.5 - 36.5]	0.31
'Xenorhabdus beddingii' (GCF 002127545.1)	Xenorhabdus japonica DSM 16522	39.5	[36.1 - 43.0]	27.3	[25.0 - 29.8]	35.5	[32.6 - 38.6]	2.49
'Xenorhabdus yunnanensis' (GCF 028598805.1)	Xenorhabdus hominickii DSM 17903	37.3	[33.9 - 40.8]	27.3	[25.0 - 29.8]	33.9	[31.0 - 37.0]	0.26
'Xenorhabdus hominickii' (GCF 001721185.1)	'Xenorhabdus miraniensis' (GCF 002632615.1)	37.4	[34.1 - 40.9]	27.3	[24.9 - 29.8]	34	[31.0 - 37.1]	0.25
'Xenorhabdus hominickii' (GCF 001721185.1)	Xenorhabdus miraniensis DSM 17902	37.4	[34.1 - 40.9]	27.3	[24.9 - 29.8]	34	[31.0 - 37.1]	0.25
'Xenorhabdus beddingii' (GCF 002127545.1)	'Xenorhabdus japonica' (GCF 900115195.1)	39.5	[36.1 - 43.0]	27.3	[25.0 - 29.8]	35.5	[32.6 - 38.6]	2.49
'Xenorhabdus anantnagensis' (GCF 028598555.1)	Xenorhabdus hominickii DSM 17903	36.6	[33.2 - 40.1]	27.3	[25.0 - 29.8]	33.4	[30.4 - 36.4]	0.51
'Xenorhabdus japonica' (GCF 900115195.1)	Xenorhabdus beddingii DSM 4764	39.5	[36.1 - 43.0]	27.3	[25.0 - 29.8]	35.5	[32.6 - 38.6]	2.49
'Xenorhabdus koppenhoeferi' (GCF 014697705.1)	'Xenorhabdus entomophaga' (GCF 037996725.1)	35.1	[31.7 - 38.6]	27.2	[24.8 - 29.7]	32.2	[29.3 - 35.3]	0.91
'Xenorhabdus hominickii' (GCF 001721185.1)	'Xenorhabdus anantnagensis' (GCF 028598555.1)	38.3	[34.9 - 41.8]	27.2	[24.8 - 29.7]	34.6	[31.6 - 37.7]	0.55
'Xenorhabdus stockiae' (GCF 002632825.1)	Xenorhabdus siamensis AUT15.5	36.9	[33.6 - 40.5]	27.2	[24.8 - 29.7]	33.6	[30.6 - 36.7]	0.76
'Xenorhabdus littoralis' (GCF 033949365.1)	Xenorhabdus szentirmaii DSM 16338	33.6	[30.2 - 37.1]	27.2	[24.8 - 29.7]	31	[28.1 - 34.1]	0.88
'Xenorhabdus szentirmaii' (GCF 002632595.1)	'Xenorhabdus littoralis' (GCF 033949365.1)	35.2	[31.8 - 38.7]	27.2	[24.8 - 29.7]	32.3	[29.3 - 35.4]	1.28
'Xenorhabdus stockiae' (GCF 002632825.1)	'Xenorhabdus budapestensis' (GCF 048081655.1)	38.5	[35.2 - 42.0]	27.2	[24.9 - 29.7]	34.8	[31.8 - 37.9]	0.32
'Xenorhabdus stockiae' (GCF 002632825.1)	Xenorhabdus siamensis' (GCF 037996745.1)	36.9	[33.6 - 40.5]	27.2	[24.8 - 29.7]	33.6	[30.6 - 36.7]	0.76
'Xenorhabdus hominickii' (GCF 001721185.1)	'Xenorhabdus khoisanae' (GCF 963865795.1)	36.5	[33.2 - 40.0]	27.2	[24.9 - 29.7]	33.3	[30.4 - 36.4]	0.18
'Xenorhabdus anantnagensis' (GCF 028598555.1)	Xenorhabdus koppenhoeferi DSM 18168	34.6	[31.3 - 38.2]	27.2	[24.8 - 29.7]	31.9	[28.9 - 34.9]	0.18
'Xenorhabdus koppenhoeferi' (GCF 014697705.1)	Xenorhabdus miraniensis DSM 17902	37.4	[34.0 - 40.9]	27.2	[24.9 - 29.7]	34	[31.0 - 37.0]	0.7
'Xenorhabdus cabanillasii' (GCF 003386665.1)	Xenorhabdus innexi DSM 16336	38.2	[34.8 - 41.7]	27.2	[24.8 - 29.7]	34.5	[31.6 - 37.6]	0.77
'Xenorhabdus yunnanensis' (GCF 028598805.1)	Xenorhabdus beddingii DSM 4764	39.1	[35.7 - 42.6]	27.2	[24.8 - 29.7]	35.2	[32.2 - 38.3]	2.06
'Xenorhabdus budapestensis' (GCF 048081655.1)	Xenorhabdus stockiae DSM 17904	38.5	[35.2 - 42.0]	27.2	[24.9 - 29.7]	34.8	[31.8 - 37.9]	0.32
'Xenorhabdus miraniensis' (GCF 002632615.1)	Xenorhabdus hominickii DSM 17903	36.1	[32.8 - 39.6]	27.2	[24.9 - 29.7]	33	[30.1 - 36.1]	0.28
Xenorhabdus bALN7.1'	'Xenorhabdus khoisanae' (GCF 963865795.1)	37.7	[34.3 - 41.2]	27.2	[24.8 - 29.7]	34.1	[31.2 - 37.2]	0.26
'Xenorhabdus miraniensis' (GCF 002632615.1)	'Xenorhabdus koppenhoeferi' (GCF 014697705.1)	37.4	[34.0 - 40.9]	27.2	[24.9 - 29.7]	34	[31.0 - 37.0]	0.7
'Xenorhabdus innexi' (GCF 002632485.1)	'Xenorhabdus cabanillasii' (GCF 003386665.1)	38.2	[34.8 - 41.7]	27.2	[24.8 - 29.7]	34.5	[31.6 - 37.6]	0.77
'Xenorhabdus beddingii' (GCF 002127545.1)	Xenorhabdus yunnanensis XENO-10T	39.1	[35.7 - 42.6]	27.2	[24.8 - 29.7]	35.2	[32.2 - 38.3]	2.15
'Xenorhabdus innexi' (GCF 002632485.1)	Xenorhabdus cabanillasii DSM 17905	38.2	[34.8 - 41.7]	27.2	[24.8 - 29.7]	34.5	[31.6 - 37.6]	0.77
'Xenorhabdus beddingii' (GCF 002127545.1)	'Xenorhabdus yunnanensis' (GCF 028598805.1)	39.1	[35.7 - 42.6]	27.2	[24.8 - 29.7]	35.2	[32.2 - 38.3]	2.06
Xenorhabdus siamensis' (GCF 037996745.1)	Xenorhabdus stockiae DSM 17904	36.9	[33.6 - 40.5]	27.2	[24.8 - 29.7]	33.6	[30.6 - 36.7]	0.76
'Xenorhabdus hominickii' (GCF 001721185.1)	Xenorhabdus anantnagensis XENO-2	38.3	[34.9 - 41.8]	27.2	[24.8 - 29.7]	34.6	[31.6 - 37.7]	0.57
'Xenorhabdus stockiae' (GCF 002632825.1)	Xenorhabdus budapestensis DSM 16342	37.5	[34.2 - 41.0]	27.1	[24.7 - 29.6]	34	[31.1 - 37.1]	0.39
'Xenorhabdus koppenhoeferi' (GCF 014697705.1)	Xenorhabdus khoisanae SF87	37.2	[33.8 - 40.7]	27.1	[24.8 - 29.6]	33.7	[30.8 - 36.8]	0.84
'Xenorhabdus stockiae' (GCF 002632825.1)	'Xenorhabdus indica' (GCF 014467235.1)	37.4	[34.0 - 40.9]	27.1	[24.8 - 29.6]	33.9	[31.0 - 37.0]	0.58
'Xenorhabdus hominickii' (GCF 001721185.1)	Xenorhabdus khoisanae SF87	37.3	[33.9 - 40.8]	27.1	[24.7 - 29.6]	33.8	[30.9 - 36.9]	0.38
'Xenorhabdus stockiae' (GCF 002632825.1)	Xenorhabdus indica DSM 17382	37.4	[34.0 - 40.9]	27.1	[24.8 - 29.6]	33.9	[31.0 - 37.0]	0.66
'Xenorhabdus indica' (GCF 014467235.1)	Xenorhabdus stockiae DSM 17904	37.4	[34.0 - 40.9]	27.1	[24.8 - 29.6]	33.9	[31.0 - 37.0]	0.58
Xenorhabdus bALN11.5'	'Xenorhabdus khoisanae' (GCF 963865795.1)	37.7	[34.3 - 41.2]	27.1	[24.8 - 29.6]	34.1	[31.2 - 37.2]	0.24
'Xenorhabdus koppenhoeferi' (GCF 014697705.1)	'Xenorhabdus khoisanae' (GCF 963865795.1)	37.3	[33.9 - 40.8]	27.1	[24.7 - 29.6]	33.8	[30.9 - 36.9]	0.63
'Xenorhabdus khoisanae' (GCF 963865795.1)	Xenorhabdus hominickii DSM 17903	36.3	[32.9 - 39.8]	27.1	[24.7 - 29.6]	33.1	[30.1 - 36.1]	0.21
'Xenorhabdus bharatensis' (GCF 037996705.1)	'Xenorhabdus budapestensis' (GCF 048081655.1)	37.9	[34.5 - 41.4]	27	[24.7 - 29.5]	34.3	[31.3 - 37.3]	0.25
'Xenorhabdus thailandensis' (GCF 037996785.1)	Xenorhabdus beddingii DSM 4764	35.2	[31.9 - 38.8]	27	[24.7 - 29.5]	32.3	[29.3 - 35.3]	1.97
'Xenorhabdus hominickii' (GCF 001721185.1)	'Xenorhabdus japonica' (GCF 900115195.1)	39	[35.6 - 42.4]	27	[24.6 - 29.5]	35	[32.1 - 38.1]	0.72
'Xenorhabdus taiwanensis' (GCF 036512875.1)	Xenorhabdus beddingii DSM 4764	38.4	[35.0 - 41.9]	27	[24.6 - 29.4]	34.6	[31.7 - 37.7]	1.41
'Xenorhabdus beddingii' (GCF 002127545.1)	'Xenorhabdus ehlersii' (GCF 002632445.1)	39.4	[36.1 - 42.9]	27	[24.6 - 29.5]	35.4	[32.4 - 38.4]	1.6
'Xenorhabdus kozodoii' (GCF 002632875.1)	'Xenorhabdus khoisanae' (GCF 963865795.1)	36.2	[32.9 - 39.8]	27	[24.7 - 29.5]	33	[30.1 - 36.1]	1.1
'Xenorhabdus bharatensis' (GCF 037996705.1)	Xenorhabdus siamensis AUT15.5	35.5	[32.1 - 39.0]	27	[24.7 - 29.5]	32.5	[29.5 - 35.6]	0.69
'Xenorhabdus beddingii' (GCF 002127545.1)	Xenorhabdus eapokensis DL20	37.5	[34.2 - 41.0]	27	[24.6 - 29.5]	34	[31.0 - 37.0]	1.7
'Xenorhabdus vietnamensis' (GCF 002127535.1)	Xenorhabdus beddingii DSM 4764	38.4	[35.0 - 41.9]	27	[24.6 - 29.4]	34.6	[31.7 - 37.7]	2.2
'Xenorhabdus eapokensis' (GCF 001908105.1)	Xenorhabdus beddingii DSM 4764	37.5	[34.2 - 41.0]	27	[24.6 - 29.5]	34	[31.0 - 37.0]	1.7
'Xenorhabdus beddingii' (GCF 002127545.1)	Xenorhabdus vietnamensis DSM 22392	38.4	[35.0 - 41.9]	27	[24.6 - 29.4]	34.6	[31.7 - 37.7]	2.2
'Xenorhabdus nematophila' (GCF 040081895.1)	'Xenorhabdus khoisanae' (GCF 963865795.1)	31.9	[28.5 - 35.5]	27	[24.6 - 29.5]	29.7	[26.8 - 32.8]	0.36
'Xenorhabdus littoralis' (GCF 033949365.1)	Xenorhabdus yunnanensis XENO-10T	35.3	[31.9 - 38.8]	27	[24.7 - 29.5]	32.3	[29.4 - 35.4]	0.06
'Xenorhabdus miraniensis' (GCF 002632615.1)	'Xenorhabdus kozodoii' (GCF 002632875.1)	38.4	[35.1 - 41.9]	27	[24.6 - 29.5]	34.6	[31.7 - 37.7]	1.03
'Xenorhabdus vietnamensis' (GCF 002127535.1)	Xenorhabdus hominickii DSM 17903	36.8	[33.4 - 40.3]	27	[24.7 - 29.5]	33.4	[30.5 - 36.5]	0.41
'Xenorhabdus vietnamensis' (GCF 002127535.1)	Xenorhabdus koppenhoeferi DSM 18168	32.2	[28.9 - 35.8]	27	[24.7 - 29.5]	30	[27.0 - 33.1]	0.08
'Xenorhabdus hominickii' (GCF 001721185.1)	Xenorhabdus japonica DSM 16522	39	[35.6 - 42.4]	27	[24.6 - 29.5]	35	[32.1 - 38.1]	0.72
'Xenorhabdus beddingii' (GCF 002127545.1)	'Xenorhabdus littoralis' (GCF 033949365.1)	35.8	[32.4 - 39.3]	27	[24.6 - 29.5]	32.7	[29.7 - 35.7]	2.09
'Xenorhabdus kozodoii' (GCF 002632875.1)	Xenorhabdus miraniensis DSM 17902	38.4	[35.1 - 41.9]	27	[24.6 - 29.5]	34.6	[31.7 - 37.7]	1.03
'Xenorhabdus hominickii' (GCF 001721185.1)	'Xenorhabdus entomophaga' (GCF 037996725.1)	36.2	[32.8 - 39.7]	27	[24.7 - 29.5]	33	[30.0 - 36.1]	0.45
'Xenorhabdus entomophaga' (GCF 037996725.1)	Xenorhabdus hominickii DSM 17903	34.5	[31.1 - 38.0]	27	[24.6 - 29.5]	31.7	[28.7 - 34.8]	0.48
'Xenorhabdus ehlersii' (GCF 002632445.1)	Xenorhabdus beddingii DSM 4764	39.4	[36.1 - 42.9]	27	[24.6 - 29.5]	35.4	[32.4 - 38.4]	1.6
'Xenorhabdus beddingii' (GCF 002127545.1)	Xenorhabdus ehlersii DSM 16337	38.8	[35.4 - 42.3]	27	[24.6 - 29.5]	34.9	[32.0 - 38.0]	1.42
'Xenorhabdus beddingii' (GCF 002127545.1)	Xenorhabdus ehlersii DSM 16337	39.4	[36.1 - 42.9]	27	[24.6 - 29.5]	35.4	[32.4 - 38.4]	1.6
'Xenorhabdus littoralis' (GCF 033949365.1)	Xenorhabdus beddingii DSM 4764	35.8	[32.4 - 39.3]	27	[24.6 - 29.5]	32.7	[29.7 - 35.7]	2.09
'Xenorhabdus yunnanensis' (GCF 028598805.1)	'Xenorhabdus littoralis' (GCF 033949365.1)	35.3	[31.9 - 38.8]	27	[24.7 - 29.5]	32.3	[29.4 - 35.4]	0.03
'Xenorhabdus beddingii' (GCF 002127545.1)	'Xenorhabdus taiwanensis' (GCF 036512875.1)	38.4	[35.0 - 41.9]	27	[24.6 - 29.4]	34.6	[31.7 - 37.7]	1.41
'Xenorhabdus miraniensis' (GCF 002632615.1)	Xenorhabdus kozodoii DSM 17907	38.4	[35.1 - 41.9]	27	[24.6 - 29.5]	34.6	[31.7 - 37.7]	1.03
'Xenorhabdus beddingii' (GCF 002127545.1)	Xenorhabdus koppenhoeferi DSM 18168	33.1	[29.7 - 36.6]	27	[24.6 - 29.4]	30.6	[27.7 - 33.7]	2.13
'Xenorhabdus bharatensis' (GCF 037996705.1)	Xenorhabdus siamensis' (GCF 037996745.1)	35.5	[32.1 - 39.0]	27	[24.7 - 29.5]	32.5	[29.5 - 35.6]	0.69
'Xenorhabdus japonica' (GCF 900115195.1)	Xenorhabdus hominickii DSM 17903	36	[32.7 - 39.5]	27	[24.7 - 29.5]	32.9	[29.9 - 36.0]	0.69
'Xenorhabdus vietnamensis' (GCF 002127535.1)	'Xenorhabdus beddingii' (GCF 002127545.1)	38.4	[35.0 - 41.9]	27	[24.6 - 29.4]	34.6	[31.7 - 37.7]	2.2
'Xenorhabdus beddingii' (GCF 002127545.1)	'Xenorhabdus thailandensis' (GCF 037996785.1)	35.2	[31.9 - 38.8]	27	[24.7 - 29.5]	32.3	[29.3 - 35.3]	1.97
'Xenorhabdus beddingii' (GCF 002127545.1)	Xenorhabdus thailandensis CCN3.3	35.2	[31.9 - 38.8]	27	[24.7 - 29.5]	32.3	[29.3 - 35.3]	1.97
'Xenorhabdus japonica' (GCF 900115195.1)	Xenorhabdus koppenhoeferi DSM 18168	38.1	[34.7 - 41.6]	27	[24.6 - 29.4]	34.4	[31.4 - 37.4]	0.36
'Xenorhabdus eapokensis' (GCF 001908105.1)	'Xenorhabdus beddingii' (GCF 002127545.1)	37.5	[34.2 - 41.0]	27	[24.6 - 29.5]	34	[31.0 - 37.0]	1.7
'Xenorhabdus budapestensis' (GCF 048081655.1)	Xenorhabdus bharatensis CS20	37.9	[34.5 - 41.4]	27	[24.7 - 29.5]	34.3	[31.3 - 37.3]	0.22
Xenorhabdus siamensis' (GCF 037996745.1)	Xenorhabdus bharatensis CS20	35.5	[32.1 - 39.0]	27	[24.7 - 29.5]	32.5	[29.5 - 35.6]	0.66
'Xenorhabdus khoisanae' (GCF 963865795.1)	Xenorhabdus kozodoii DSM 17907	36.2	[32.9 - 39.8]	27	[24.7 - 29.5]	33	[30.1 - 36.1]	1.1
'Xenorhabdus griffiniae' (GCF 001028135.1)	'Xenorhabdus beddingii' (GCF 002127545.1)	36.2	[32.9 - 39.7]	26.9	[24.6 - 29.4]	33	[30.0 - 36.1]	0.51
'Xenorhabdus littoralis' (GCF 033949365.1)	Xenorhabdus japonica DSM 16522	37.2	[33.8 - 40.7]	26.9	[24.6 - 29.4]	33.7	[30.7 - 36.7]	0.4
'Xenorhabdus entomophaga' (GCF 037996725.1)	'Xenorhabdus nematophila' (GCF 040081895.1)	32.8	[29.4 - 36.4]	26.9	[24.5 - 29.4]	30.4	[27.4 - 33.5]	0.09
'Xenorhabdus khoisanae' (GCF 963865795.1)	Xenorhabdus nematophila ATCC 19061	32.8	[29.4 - 36.4]	26.9	[24.6 - 29.4]	30.4	[27.4 - 33.5]	0.61
'Xenorhabdus littoralis' (GCF 033949365.1)	'Xenorhabdus japonica' (GCF 900115195.1)	37.2	[33.8 - 40.7]	26.9	[24.6 - 29.4]	33.7	[30.7 - 36.7]	0.4
'Xenorhabdus ishibashii' (GCF 002632755.1)	Xenorhabdus beddingii DSM 4764	38.4	[35.0 - 41.8]	26.9	[24.5 - 29.4]	34.5	[31.6 - 37.6]	2.26
'Xenorhabdus entomophaga' (GCF 037996725.1)	Xenorhabdus kozodoii DSM 17907	38.3	[34.9 - 41.8]	26.9	[24.6 - 29.4]	34.5	[31.6 - 37.6]	0.83
'Xenorhabdus littoralis' (GCF 033949365.1)	Xenorhabdus anantnagensis XENO-2	36.6	[33.2 - 40.1]	26.9	[24.6 - 29.4]	33.2	[30.3 - 36.3]	0.24
'Xenorhabdus kozodoii' (GCF 002632875.1)	'Xenorhabdus entomophaga' (GCF 037996725.1)	38.3	[34.9 - 41.8]	26.9	[24.6 - 29.4]	34.5	[31.6 - 37.6]	0.83
'Xenorhabdus beddingii' (GCF 002127545.1)	Xenorhabdus ishibashii DSM 22670	38.4	[35.0 - 41.8]	26.9	[24.5 - 29.4]	34.5	[31.6 - 37.6]	2.26
'Xenorhabdus anantnagensis' (GCF 028598555.1)	'Xenorhabdus littoralis' (GCF 033949365.1)	36.6	[33.2 - 40.1]	26.9	[24.6 - 29.4]	33.2	[30.3 - 36.3]	0.22
'Xenorhabdus beddingii' (GCF 002127545.1)	'Xenorhabdus ishibashii' (GCF 002632755.1)	38.4	[35.0 - 41.8]	26.9	[24.5 - 29.4]	34.5	[31.6 - 37.6]	2.26
'Xenorhabdus griffiniae' (GCF 001028135.1)	Xenorhabdus beddingii DSM 4764	36.2	[32.9 - 39.7]	26.9	[24.6 - 29.4]	33	[30.0 - 36.1]	0.51
'Xenorhabdus doucetiae' (GCF 000968195.1)	Xenorhabdus koppenhoeferi DSM 18168	32.9	[29.5 - 36.5]	26.9	[24.6 - 29.4]	30.5	[27.5 - 33.6]	2.64
'Xenorhabdus hominickii' (GCF 001721185.1)	'Xenorhabdus vietnamensis' (GCF 002127535.1)	38.1	[34.8 - 41.6]	26.9	[24.5 - 29.4]	34.4	[31.4 - 37.4]	0.44
'Xenorhabdus bharatensis' (GCF 037996705.1)	Xenorhabdus budapestensis DSM 16342	37.1	[33.8 - 40.6]	26.9	[24.6 - 29.4]	33.7	[30.7 - 36.7]	0.32
'Xenorhabdus hominickii' (GCF 001721185.1)	Xenorhabdus vietnamensis DSM 22392	38.1	[34.8 - 41.6]	26.9	[24.5 - 29.4]	34.4	[31.4 - 37.4]	0.44
'Xenorhabdus nematophila' (GCF 040081895.1)	Xenorhabdus khoisanae SF87	32.1	[28.7 - 35.6]	26.9	[24.6 - 29.4]	29.8	[26.9 - 32.9]	0.16
'Xenorhabdus doucetiae' (GCF 000968195.1)	'Xenorhabdus khoisanae' (GCF 963865795.1)	36.2	[32.8 - 39.7]	26.8	[24.4 - 29.3]	32.9	[30.0 - 36.0]	2.1
'Xenorhabdus hominickii' (GCF 001721185.1)	Xenorhabdus koppenhoeferi DSM 18168	31.9	[28.6 - 35.5]	26.8	[24.4 - 29.3]	29.7	[26.8 - 32.8]	0.36
'Xenorhabdus koppenhoeferi' (GCF 014697705.1)	'Xenorhabdus yunnanensis' (GCF 028598805.1)	35.9	[32.5 - 39.4]	26.8	[24.5 - 29.3]	32.7	[29.7 - 35.8]	0.16
'Xenorhabdus miraniensis' (GCF 002632615.1)	'Xenorhabdus nematophila' (GCF 040081895.1)	33.5	[30.2 - 37.1]	26.8	[24.5 - 29.3]	30.9	[28.0 - 34.0]	0.29
'Xenorhabdus kozodoii' (GCF 002632875.1)	Xenorhabdus khoisanae SF87	36.8	[33.5 - 40.4]	26.8	[24.4 - 29.3]	33.4	[30.5 - 36.5]	0.9
'Xenorhabdus doucetiae' (GCF 000968195.1)	Xenorhabdus miraniensis DSM 17902	37	[33.6 - 40.5]	26.8	[24.5 - 29.3]	33.5	[30.6 - 36.6]	2.04
'Xenorhabdus koppenhoeferi' (GCF 014697705.1)	Xenorhabdus yunnanensis XENO-10T	35.9	[32.5 - 39.4]	26.8	[24.5 - 29.3]	32.7	[29.7 - 35.8]	0.08
'Xenorhabdus beddingii' (GCF 002127545.1)	Xenorhabdus griffiniae ID10	34.2	[30.8 - 37.7]	26.8	[24.4 - 29.3]	31.4	[28.4 - 34.5]	1.54
Xenorhabdus bALN7.1'	Xenorhabdus beddingii DSM 4764	35.2	[31.8 - 38.7]	26.8	[24.4 - 29.3]	32.2	[29.2 - 35.2]	1.85
'Xenorhabdus doucetiae' (GCF 000968195.1)	'Xenorhabdus miraniensis' (GCF 002632615.1)	37	[33.6 - 40.5]	26.8	[24.5 - 29.3]	33.5	[30.6 - 36.6]	2.04
'Xenorhabdus nematophila' (GCF 040081895.1)	Xenorhabdus miraniensis DSM 17902	33.5	[30.2 - 37.1]	26.8	[24.5 - 29.3]	30.9	[28.0 - 34.0]	0.29
Xenorhabdus bALN7.1'	'Xenorhabdus beddingii' (GCF 002127545.1)	35	[31.6 - 38.5]	26.8	[24.4 - 29.3]	32	[29.1 - 35.1]	1.83
Xenorhabdus bALN11.5'	'Xenorhabdus beddingii' (GCF 002127545.1)	35.2	[31.8 - 38.7]	26.8	[24.4 - 29.3]	32.2	[29.2 - 35.2]	1.85
'Xenorhabdus miraniensis' (GCF 002632615.1)	Xenorhabdus nematophila ATCC 19061	34.8	[31.4 - 38.3]	26.8	[24.5 - 29.3]	31.9	[28.9 - 34.9]	0.54
'Xenorhabdus entomophaga' (GCF 037996725.1)	Xenorhabdus nematophila ATCC 19061	33.5	[30.2 - 37.1]	26.8	[24.4 - 29.3]	30.9	[28.0 - 34.0]	0.34
'Xenorhabdus hominickii' (GCF 001721185.1)	Xenorhabdus ehlersii DSM 16337	36.4	[33.1 - 39.9]	26.8	[24.5 - 29.3]	33.1	[30.2 - 36.2]	0.35
Xenorhabdus bALN11.5'	Xenorhabdus beddingii DSM 4764	35	[31.6 - 38.5]	26.8	[24.4 - 29.3]	32	[29.1 - 35.1]	1.83
'Xenorhabdus khoisanae' (GCF 963865795.1)	Xenorhabdus doucetiae DSM 17909	35.7	[32.4 - 39.3]	26.8	[24.4 - 29.2]	32.6	[29.6 - 35.7]	1.88
'Xenorhabdus koppenhoeferi' (GCF 014697705.1)	Xenorhabdus japonica DSM 16522	37.2	[33.9 - 40.7]	26.7	[24.3 - 29.2]	33.7	[30.7 - 36.7]	0.27
'Xenorhabdus thuongxuanensis' (GCF 001908095.1)	Xenorhabdus beddingii DSM 4764	37.6	[34.2 - 41.1]	26.7	[24.4 - 29.2]	34	[31.0 - 37.0]	2.15
'Xenorhabdus littoralis' (GCF 033949365.1)	Xenorhabdus vietnamensis DSM 22392	34.9	[31.5 - 38.5]	26.7	[24.3 - 29.2]	31.9	[29.0 - 35.0]	0.11
'Xenorhabdus miraniensis' (GCF 002632615.1)	Xenorhabdus doucetiae DSM 17909	35.8	[32.5 - 39.3]	26.7	[24.3 - 29.2]	32.6	[29.7 - 35.7]	1.81
'Xenorhabdus doucetiae' (GCF 000968195.1)	Xenorhabdus khoisanae SF87	35.7	[32.3 - 39.2]	26.7	[24.3 - 29.2]	32.5	[29.5 - 35.6]	1.9
'Xenorhabdus ehlersii' (GCF 002632445.1)	Xenorhabdus koppenhoeferi DSM 18168	35.9	[32.5 - 39.4]	26.7	[24.3 - 29.2]	32.6	[29.7 - 35.7]	0.53
'Xenorhabdus koppenhoeferi' (GCF 014697705.1)	'Xenorhabdus japonica' (GCF 900115195.1)	37.2	[33.9 - 40.7]	26.7	[24.3 - 29.2]	33.7	[30.7 - 36.7]	0.27
'Xenorhabdus hominickii' (GCF 001721185.1)	'Xenorhabdus ehlersii' (GCF 002632445.1)	36.7	[33.4 - 40.2]	26.7	[24.3 - 29.2]	33.3	[30.3 - 36.4]	0.17
'Xenorhabdus beddingii' (GCF 002127545.1)	Xenorhabdus thuongxuanensis 30TX1	37.6	[34.2 - 41.1]	26.7	[24.4 - 29.2]	34	[31.0 - 37.0]	2.15
'Xenorhabdus hominickii' (GCF 001721185.1)	Xenorhabdus ehlersii DSM 16337	36.7	[33.4 - 40.2]	26.7	[24.3 - 29.2]	33.3	[30.3 - 36.4]	0.17
'Xenorhabdus vietnamensis' (GCF 002127535.1)	'Xenorhabdus littoralis' (GCF 033949365.1)	34.9	[31.5 - 38.5]	26.7	[24.3 - 29.2]	31.9	[29.0 - 35.0]	0.11
'Xenorhabdus thuongxuanensis' (GCF 001908095.1)	'Xenorhabdus beddingii' (GCF 002127545.1)	37.6	[34.2 - 41.1]	26.7	[24.4 - 29.2]	34	[31.0 - 37.0]	2.15
'Xenorhabdus thuongxuanensis' (GCF 001908095.1)	'Xenorhabdus littoralis' (GCF 033949365.1)	33.7	[30.3 - 37.3]	26.6	[24.3 - 29.1]	31	[28.1 - 34.1]	0.05
'Xenorhabdus ehlersii' (GCF 002632445.1)	Xenorhabdus hominickii DSM 17903	34.8	[31.4 - 38.3]	26.6	[24.2 - 29.1]	31.8	[28.9 - 34.9]	0.2
'Xenorhabdus budapestensis' (GCF 048081655.1)	Xenorhabdus innexi DSM 16336	36.1	[32.7 - 39.6]	26.6	[24.2 - 29.1]	32.8	[29.8 - 35.8]	0.46
'Xenorhabdus koppenhoeferi' (GCF 014697705.1)	'Xenorhabdus anantnagensis' (GCF 028598555.1)	37.1	[33.8 - 40.6]	26.6	[24.3 - 29.1]	33.6	[30.6 - 36.7]	0.09
'Xenorhabdus bharatensis' (GCF 037996705.1)	Xenorhabdus indica DSM 17382	37.3	[34.0 - 40.8]	26.6	[24.3 - 29.1]	33.7	[30.8 - 36.8]	0.59
'Xenorhabdus beddingii' (GCF 002127545.1)	'Xenorhabdus koppenhoeferi' (GCF 014697705.1)	34.8	[31.4 - 38.3]	26.6	[24.2 - 29.1]	31.8	[28.9 - 34.9]	2.22
'Xenorhabdus koppenhoeferi' (GCF 014697705.1)	Xenorhabdus anantnagensis XENO-2	37.1	[33.8 - 40.6]	26.6	[24.3 - 29.1]	33.6	[30.6 - 36.7]	0.11
'Xenorhabdus mauleonii' (GCF 002632685.1)	Xenorhabdus lircayensis VLS	34.4	[31.0 - 37.9]	26.6	[24.3 - 29.1]	31.5	[28.6 - 34.6]	0.21
'Xenorhabdus littoralis' (GCF 033949365.1)	Xenorhabdus ehlersii DSM 16337	37.1	[33.7 - 40.6]	26.6	[24.3 - 29.1]	33.5	[30.6 - 36.6]	0.67
'Xenorhabdus koppenhoeferi' (GCF 014697705.1)	Xenorhabdus beddingii DSM 4764	34.8	[31.4 - 38.3]	26.6	[24.2 - 29.1]	31.8	[28.9 - 34.9]	2.22
'Xenorhabdus beddingii' (GCF 002127545.1)	Xenorhabdus doucetiae DSM 17909	37.3	[33.9 - 40.7]	26.6	[24.3 - 29.1]	33.7	[30.7 - 36.7]	0.29
'Xenorhabdus ehlersii' (GCF 002632445.1)	'Xenorhabdus littoralis' (GCF 033949365.1)	37.3	[34.0 - 40.8]	26.6	[24.3 - 29.1]	33.7	[30.8 - 36.8]	0.49
'Xenorhabdus doucetiae' (GCF 000968195.1)	'Xenorhabdus beddingii' (GCF 002127545.1)	37.8	[34.4 - 41.3]	26.6	[24.3 - 29.1]	34.1	[31.1 - 37.1]	0.52
'Xenorhabdus indica' (GCF 014467235.1)	Xenorhabdus bharatensis CS20	37.3	[34.0 - 40.8]	26.6	[24.3 - 29.1]	33.7	[30.8 - 36.8]	0.48
'Xenorhabdus mauleonii' (GCF 002632685.1)	'Xenorhabdus lircayensis' (GCF 016306625.1)	34.4	[31.0 - 37.9]	26.6	[24.3 - 29.1]	31.5	[28.6 - 34.6]	0.24
'Xenorhabdus indica' (GCF 014467235.1)	'Xenorhabdus bharatensis' (GCF 037996705.1)	37.3	[34.0 - 40.8]	26.6	[24.3 - 29.1]	33.7	[30.8 - 36.8]	0.51
'Xenorhabdus hominickii' (GCF 001721185.1)	'Xenorhabdus littoralis' (GCF 033949365.1)	36.5	[33.1 - 40.0]	26.6	[24.2 - 29.0]	33.1	[30.1 - 36.1]	0.33
'Xenorhabdus lircayensis' (GCF 016306625.1)	Xenorhabdus mauleonii DSM 17908	34.4	[31.1 - 38.0]	26.6	[24.2 - 29.0]	31.5	[28.6 - 34.6]	0.28
'Xenorhabdus littoralis' (GCF 033949365.1)	Xenorhabdus ehlersii DSM 16337	37.3	[34.0 - 40.8]	26.6	[24.3 - 29.1]	33.7	[30.8 - 36.8]	0.49
'Xenorhabdus innexi' (GCF 002632485.1)	'Xenorhabdus budapestensis' (GCF 048081655.1)	36.1	[32.7 - 39.6]	26.6	[24.2 - 29.1]	32.8	[29.8 - 35.8]	0.46
'Xenorhabdus doucetiae' (GCF 000968195.1)	Xenorhabdus beddingii DSM 4764	37.8	[34.4 - 41.3]	26.6	[24.3 - 29.1]	34.1	[31.1 - 37.1]	0.52
'Xenorhabdus littoralis' (GCF 033949365.1)	Xenorhabdus thuongxuanensis 30TX1	33.7	[30.3 - 37.3]	26.6	[24.3 - 29.1]	31	[28.1 - 34.1]	0.05
'Xenorhabdus doucetiae' (GCF 000968195.1)	'Xenorhabdus entomophaga' (GCF 037996725.1)	36.3	[32.9 - 39.8]	26.5	[24.2 - 29.0]	32.9	[30.0 - 36.0]	1.83
'Xenorhabdus szentirmaii' (GCF 002632595.1)	'Xenorhabdus mauleonii' (GCF 002632685.1)	31.3	[28.0 - 34.9]	26.5	[24.1 - 29.0]	29.1	[26.2 - 32.2]	0.45
'Xenorhabdus littoralis' (GCF 033949365.1)	Xenorhabdus thailandensis CCN3.3	32.1	[28.8 - 35.7]	26.5	[24.1 - 29.0]	29.8	[26.8 - 32.9]	0.12
'Xenorhabdus mauleonii' (GCF 002632685.1)	Xenorhabdus koppenhoeferi DSM 18168	28.9	[25.6 - 32.6]	26.5	[24.2 - 29.0]	27.3	[24.4 - 30.4]	0.87
'Xenorhabdus yunnanensis' (GCF 028598805.1)	'Xenorhabdus nematophila' (GCF 040081895.1)	32.1	[28.8 - 35.7]	26.5	[24.1 - 29.0]	29.8	[26.8 - 32.9]	0.83
'Xenorhabdus littoralis' (GCF 033949365.1)	'Xenorhabdus thailandensis' (GCF 037996785.1)	32.1	[28.8 - 35.7]	26.5	[24.1 - 29.0]	29.8	[26.8 - 32.9]	0.12
'Xenorhabdus innexi' (GCF 002632485.1)	Xenorhabdus siamensis AUT15.5	33.7	[30.3 - 37.2]	26.5	[24.1 - 29.0]	30.9	[28.0 - 34.0]	0.9
'Xenorhabdus nematophila' (GCF 040081895.1)	Xenorhabdus yunnanensis XENO-10T	32.1	[28.8 - 35.7]	26.5	[24.1 - 29.0]	29.8	[26.8 - 32.9]	0.92
'Xenorhabdus bharatensis' (GCF 037996705.1)	Xenorhabdus cabanillasii DSM 17905	37.1	[33.7 - 40.6]	26.5	[24.2 - 29.0]	33.5	[30.6 - 36.6]	0.55
Xenorhabdus siamensis ' (GCF 037996745.1)	Xenorhabdus innexi DSM 16336	33.7	[30.3 - 37.2]	26.5	[24.1 - 29.0]	30.9	[28.0 - 34.0]	0.9
'Xenorhabdus littoralis' (GCF 033949365.1)	Xenorhabdus ishibashii DSM 22670	34.5	[31.1 - 38.0]	26.5	[24.2 - 29.0]	31.5	[28.6 - 34.6]	0.17
'Xenorhabdus entomophaga' (GCF 037996725.1)	Xenorhabdus doucetiae DSM 17909	35.4	[32.0 - 38.9]	26.5	[24.1 - 29.0]	32.2	[29.3 - 35.3]	1.6
'Xenorhabdus littoralis' (GCF 033949365.1)	Xenorhabdus griffiniae ID10	31.3	[27.9 - 34.9]	26.5	[24.1 - 29.0]	29.1	[26.2 - 32.2]	0.55
'Xenorhabdus ishibashii' (GCF 002632755.1)	Xenorhabdus koppenhoeferi DSM 18168	33	[29.6 - 36.6]	26.5	[24.2 - 29.0]	30.4	[27.5 - 33.5]	0.13
'Xenorhabdus littoralis' (GCF 033949365.1)	Xenorhabdus hominickii DSM 17903	34.8	[31.4 - 38.3]	26.5	[24.2 - 29.0]	31.8	[28.8 - 34.9]	0.29
'Xenorhabdus nematophila' (GCF 040081895.1)	Xenorhabdus anantnagensis XENO-2	32.2	[28.8 - 35.8]	26.5	[24.1 - 28.9]	29.8	[26.9 - 32.9]	1.11
'Xenorhabdus cabanillasii' (GCF 003386665.1)	'Xenorhabdus bharatensis' (GCF 037996705.1)	37.1	[33.7 - 40.6]	26.5	[24.2 - 29.0]	33.5	[30.6 - 36.6]	0.55
'Xenorhabdus innexi' (GCF 002632485.1)	Xenorhabdus budapestensis DSM 16342	36.3	[32.9 - 39.8]	26.5	[24.2 - 29.0]	32.9	[30.0 - 36.0]	0.54
'Xenorhabdus anantnagensis' (GCF 028598555.1)	'Xenorhabdus nematophila' (GCF 040081895.1)	32.2	[28.8 - 35.8]	26.5	[24.1 - 28.9]	29.8	[26.9 - 32.9]	1.08
'Xenorhabdus littoralis' (GCF 033949365.1)	'Xenorhabdus taiwanensis' (GCF 036512875.1)	34.1	[30.8 - 37.7]	26.5	[24.1 - 29.0]	31.3	[28.4 - 34.4]	0.68
'Xenorhabdus cabanillasii' (GCF 003386665.1)	Xenorhabdus bharatensis CS20	37.1	[33.7 - 40.6]	26.5	[24.2 - 29.0]	33.5	[30.6 - 36.6]	0.53
'Xenorhabdus innexi' (GCF 002632485.1)	Xenorhabdus siamensis' (GCF 037996745.1)	33.7	[30.3 - 37.2]	26.5	[24.1 - 29.0]	30.9	[28.0 - 34.0]	0.9
'Xenorhabdus ishibashii' (GCF 002632755.1)	'Xenorhabdus littoralis' (GCF 033949365.1)	34.5	[31.1 - 38.0]	26.5	[24.2 - 29.0]	31.5	[28.6 - 34.6]	0.17
'Xenorhabdus taiwanensis' (GCF 036512875.1)	Xenorhabdus koppenhoeferi DSM 18168	33.9	[30.5 - 37.5]	26.4	[24.1 - 28.9]	31.1	[28.2 - 34.2]	0.72
Xenorhabdus bALN7.1'	Xenorhabdus koppenhoeferi DSM 18168	31.3	[27.9 - 34.8]	26.4	[24.0 - 28.8]	29.1	[26.1 - 32.2]	0.28
Xenorhabdus bALN7.1'	'Xenorhabdus littoralis' (GCF 033949365.1)	31.1	[27.7 - 34.7]	26.4	[24.0 - 28.9]	28.9	[26.0 - 32.0]	0.26
'Xenorhabdus stockiae' (GCF 002632825.1)	'Xenorhabdus cabanillasii' (GCF 003386665.1)	37.8	[34.5 - 41.3]	26.4	[24.1 - 28.9]	34	[31.1 - 37.1]	0.62
'Xenorhabdus hominickii' (GCF 001721185.1)	'Xenorhabdus thailandensis' (GCF 037996785.1)	30.1	[26.7 - 33.7]	26.4	[24.0 - 28.9]	28.1	[25.2 - 31.3]	0.2
'Xenorhabdus eapokensis' (GCF 001908105.1)	'Xenorhabdus littoralis' (GCF 033949365.1)	36.4	[33.1 - 39.9]	26.4	[24.0 - 28.9]	33	[30.0 - 36.1]	0.39
'Xenorhabdus szentirmaii' (GCF 002632595.1)	Xenorhabdus mauleonii DSM 17908	31.2	[27.8 - 34.8]	26.4	[24.1 - 28.9]	29	[26.1 - 32.1]	0.49
'Xenorhabdus hominickii' (GCF 001721185.1)	'Xenorhabdus taiwanensis' (GCF 036512875.1)	34.3	[30.9 - 37.8]	26.4	[24.0 - 28.9]	31.4	[28.4 - 34.5]	0.36
'Xenorhabdus japonica' (GCF 900115195.1)	Xenorhabdus nematophila ATCC 19061	32.5	[29.2 - 36.1]	26.4	[24.0 - 28.9]	30	[27.1 - 33.1]	1.51
'Xenorhabdus thailandensis' (GCF 037996785.1)	Xenorhabdus koppenhoeferi DSM 18168	31.8	[28.4 - 35.4]	26.4	[24.1 - 28.9]	29.5	[26.6 - 32.6]	0.16
'Xenorhabdus eapokensis' (GCF 001908105.1)	Xenorhabdus koppenhoeferi DSM 18168	33.7	[30.3 - 37.2]	26.4	[24.1 - 28.9]	30.9	[28.0 - 34.0]	0.43
'Xenorhabdus littoralis' (GCF 033949365.1)	Xenorhabdus eapokensis DL20	36.4	[33.1 - 39.9]	26.4	[24.0 - 28.9]	33	[30.0 - 36.1]	0.39
'Xenorhabdus nematophila' (GCF 040081895.1)	Xenorhabdus ehlersii DSM 16337	34.3	[30.9 - 37.8]	26.4	[24.1 - 28.9]	31.4	[28.4 - 34.4]	0.19
'Xenorhabdus stockiae' (GCF 002632825.1)	Xenorhabdus cabanillasii DSM 17905	37.8	[34.5 - 41.3]	26.4	[24.1 - 28.9]	34	[31.1 - 37.1]	0.62
'Xenorhabdus littoralis' (GCF 033949365.1)	Xenorhabdus santafensis 12	31.8	[28.5 - 35.4]	26.4	[24.1 - 28.9]	29.5	[26.6 - 32.6]	0.41
'Xenorhabdus nematophila' (GCF 040081895.1)	'Xenorhabdus japonica' (GCF 900115195.1)	32.8	[29.4 - 36.4]	26.4	[24.1 - 28.9]	30.3	[27.3 - 33.4]	1.26
'Xenorhabdus hominickii' (GCF 001721185.1)	Xenorhabdus eapokensis DL20	34	[30.7 - 37.6]	26.4	[24.0 - 28.8]	31.2	[28.2 - 34.3]	0.06
'Xenorhabdus littoralis' (GCF 033949365.1)	'Xenorhabdus santafensis' (GCF 033949405.1)	31.8	[28.5 - 35.4]	26.4	[24.1 - 28.9]	29.5	[26.6 - 32.6]	0.34
'Xenorhabdus mauleonii' (GCF 002632685.1)	Xenorhabdus nematophila ATCC 19061	30.5	[27.1 - 34.1]	26.4	[24.0 - 28.9]	28.5	[25.5 - 31.6]	0.28
'Xenorhabdus hominickii' (GCF 001721185.1)	Xenorhabdus ishibashii DSM 22670	35.6	[32.2 - 39.1]	26.4	[24.1 - 28.9]	32.3	[29.4 - 35.4]	0.49
'Xenorhabdus hominickii' (GCF 001721185.1)	Xenorhabdus thailandensis CCN3.3	30.1	[26.7 - 33.7]	26.4	[24.0 - 28.9]	28.1	[25.2 - 31.3]	0.2
'Xenorhabdus santafensis' (GCF 033949405.1)	Xenorhabdus koppenhoeferi DSM 18168	29	[25.7 - 32.6]	26.4	[24.0 - 28.8]	27.3	[24.4 - 30.4]	0.38
'Xenorhabdus hominickii' (GCF 001721185.1)	'Xenorhabdus ishibashii' (GCF 002632755.1)	35.6	[32.2 - 39.1]	26.4	[24.1 - 28.9]	32.3	[29.4 - 35.4]	0.49
Xenorhabdus bALN11.5'	'Xenorhabdus littoralis' (GCF 033949365.1)	31.2	[27.8 - 34.8]	26.4	[24.1 - 28.9]	29	[26.1 - 32.1]	0.24
'Xenorhabdus griffiniae' (GCF 001028135.1)	'Xenorhabdus littoralis' (GCF 033949365.1)	31.6	[28.2 - 35.1]	26.4	[24.1 - 28.9]	29.3	[26.4 - 32.4]	1.58
'Xenorhabdus doucetiae' (GCF 000968195.1)	'Xenorhabdus koppenhoeferi' (GCF 014697705.1)	35.4	[32.0 - 38.9]	26.4	[24.1 - 28.9]	32.2	[29.2 - 35.3]	2.74
'Xenorhabdus cabanillasii' (GCF 003386665.1)	Xenorhabdus stockiae DSM 17904	37.8	[34.5 - 41.3]	26.4	[24.1 - 28.9]	34	[31.1 - 37.1]	0.62
'Xenorhabdus hominickii' (GCF 001721185.1)	'Xenorhabdus koppenhoeferi' (GCF 014697705.1)	34.7	[31.3 - 38.2]	26.4	[24.0 - 28.8]	31.7	[28.7 - 34.7]	0.46
'Xenorhabdus yunnanensis' (GCF 028598805.1)	Xenorhabdus nematophila ATCC 19061	30.7	[27.3 - 34.3]	26.4	[24.0 - 28.9]	28.6	[25.7 - 31.7]	1.08
'Xenorhabdus nematophila' (GCF 040081895.1)	Xenorhabdus japonica DSM 16522	32.8	[29.4 - 36.4]	26.4	[24.1 - 28.9]	30.3	[27.3 - 33.4]	1.26
'Xenorhabdus hominickii' (GCF 001721185.1)	'Xenorhabdus eapokensis' (GCF 001908105.1)	34	[30.7 - 37.6]	26.4	[24.0 - 28.8]	31.2	[28.2 - 34.3]	0.06
'Xenorhabdus anantnagensis' (GCF 028598555.1)	Xenorhabdus nematophila ATCC 19061	32.1	[28.7 - 35.7]	26.3	[23.9 - 28.8]	29.7	[26.8 - 32.8]	1.33
'Xenorhabdus szentirmaii' (GCF 002632595.1)	Xenorhabdus nematophila ATCC 19061	31.9	[28.5 - 35.4]	26.3	[23.9 - 28.8]	29.5	[26.6 - 32.6]	0.17
'Xenorhabdus koppenhoeferi' (GCF 014697705.1)	Xenorhabdus hominickii DSM 17903	33.4	[30.0 - 36.9]	26.3	[24.0 - 28.8]	30.7	[27.7 - 33.8]	0.42
'Xenorhabdus ehlersii' (GCF 002632445.1)	'Xenorhabdus koppenhoeferi' (GCF 014697705.1)	36.8	[33.5 - 40.3]	26.3	[24.0 - 28.8]	33.3	[30.3 - 36.3]	0.62
'Xenorhabdus koppenhoeferi' (GCF 014697705.1)	Xenorhabdus eapokensis DL20	34.2	[30.8 - 37.7]	26.3	[23.9 - 28.7]	31.2	[28.3 - 34.3]	0.52
'Xenorhabdus koppenhoeferi' (GCF 014697705.1)	'Xenorhabdus thailandensis' (GCF 037996785.1)	31.6	[28.2 - 35.2]	26.3	[24.0 - 28.8]	29.3	[26.4 - 32.4]	0.26
'Xenorhabdus ehlersii' (GCF 002632445.1)	'Xenorhabdus nematophila' (GCF 040081895.1)	34.6	[31.3 - 38.2]	26.3	[24.0 - 28.8]	31.6	[28.7 - 34.7]	0.37
Xenorhabdus bALN7.1'	'Xenorhabdus hominickii' (GCF 001721185.1)	29.9	[26.5 - 33.5]	26.3	[24.0 - 28.8]	28	[25.1 - 31.1]	0.06
Xenorhabdus bALN7.1'	Xenorhabdus hominickii DSM 17903	28.8	[25.4 - 32.4]	26.3	[24.0 - 28.8]	27.1	[24.2 - 30.2]	0.03
'Xenorhabdus koppenhoeferi' (GCF 014697705.1)	Xenorhabdus ehlersii DSM 16337	36.8	[33.5 - 40.3]	26.3	[24.0 - 28.8]	33.3	[30.3 - 36.3]	0.62
'Xenorhabdus thuongxuanensis' (GCF 001908095.1)	Xenorhabdus koppenhoeferi DSM 18168	34.4	[31.0 - 37.9]	26.3	[23.9 - 28.8]	31.4	[28.5 - 34.5]	0.02
'Xenorhabdus hominickii' (GCF 001721185.1)	Xenorhabdus nematophila ATCC 19061	29.8	[26.4 - 33.4]	26.3	[24.0 - 28.8]	27.9	[25.0 - 31.0]	0.79
'Xenorhabdus littoralis' (GCF 033949365.1)	Xenorhabdus doucetiae DSM 17909	33.9	[30.5 - 37.5]	26.3	[23.9 - 28.7]	31.1	[28.1 - 34.2]	2.38
'Xenorhabdus mauleonii' (GCF 002632685.1)	Xenorhabdus szentirmaii DSM 16338	31.1	[27.7 - 34.7]	26.3	[23.9 - 28.8]	28.9	[26.0 - 32.0]	0.05
Xenorhabdus bALN11.5'	'Xenorhabdus hominickii' (GCF 001721185.1)	30.1	[26.7 - 33.7]	26.3	[24.0 - 28.8]	28.1	[25.2 - 31.2]	0.09
'Xenorhabdus szentirmaii' (GCF 002632595.1)	Xenorhabdus lircayensis VLS	33.5	[30.1 - 37.0]	26.3	[24.0 - 28.8]	30.8	[27.8 - 33.9]	0.23
'Xenorhabdus koppenhoeferi' (GCF 014697705.1)	Xenorhabdus thailandensis CCN3.3	31.6	[28.2 - 35.2]	26.3	[24.0 - 28.8]	29.3	[26.4 - 32.4]	0.26
'Xenorhabdus koppenhoeferi' (GCF 014697705.1)	Xenorhabdus ehlersii DSM 16337	36.4	[33.1 - 39.9]	26.3	[24.0 - 28.8]	33	[30.0 - 36.0]	0.81
'Xenorhabdus szentirmaii' (GCF 002632595.1)	'Xenorhabdus lircayensis' (GCF 016306625.1)	33.5	[30.1 - 37.0]	26.3	[24.0 - 28.8]	30.8	[27.8 - 33.9]	0.21
'Xenorhabdus nematophila' (GCF 040081895.1)	Xenorhabdus ehlersii DSM 16337	34.6	[31.3 - 38.2]	26.3	[24.0 - 28.8]	31.6	[28.7 - 34.7]	0.37
'Xenorhabdus hominickii' (GCF 001721185.1)	'Xenorhabdus beddingii' (GCF 002127545.1)	35.9	[32.5 - 39.4]	26.3	[23.9 - 28.7]	32.5	[29.6 - 35.6]	1.77
'Xenorhabdus hominickii' (GCF 001721185.1)	Xenorhabdus beddingii DSM 4764	35.9	[32.5 - 39.4]	26.3	[23.9 - 28.7]	32.5	[29.6 - 35.6]	1.77
'Xenorhabdus doucetiae' (GCF 000968195.1)	'Xenorhabdus littoralis' (GCF 033949365.1)	34.3	[30.9 - 37.9]	26.3	[24.0 - 28.8]	31.4	[28.5 - 34.5]	2.61
Xenorhabdus bALN7.1'	Xenorhabdus koppenhoeferi DSM 18168	31.2	[27.8 - 34.8]	26.3	[24.0 - 28.8]	29	[26.1 - 32.1]	0.3
Xenorhabdus bALN11.5'	Xenorhabdus hominickii DSM 17903	29	[25.6 - 32.6]	26.3	[24.0 - 28.8]	27.3	[24.4 - 30.4]	0.05
'Xenorhabdus eapokensis' (GCF 001908105.1)	Xenorhabdus hominickii DSM 17903	33.2	[29.9 - 36.8]	26.3	[23.9 - 28.8]	30.5	[27.6 - 33.6]	0.1
'Xenorhabdus doucetiae' (GCF 000968195.1)	Xenorhabdus nematophila ATCC 19061	33	[29.7 - 36.6]	26.3	[24.0 - 28.8]	30.4	[27.5 - 33.5]	1.49
'Xenorhabdus ishibashii' (GCF 002632755.1)	Xenorhabdus nematophila ATCC 19061	32.1	[28.8 - 35.7]	26.3	[23.9 - 28.7]	29.7	[26.8 - 32.8]	1.28
'Xenorhabdus eapokensis' (GCF 001908105.1)	'Xenorhabdus koppenhoeferi' (GCF 014697705.1)	34.2	[30.8 - 37.7]	26.3	[23.9 - 28.7]	31.2	[28.3 - 34.3]	0.52
'Xenorhabdus koppenhoeferi' (GCF 014697705.1)	Xenorhabdus doucetiae DSM 17909	34.7	[31.3 - 38.2]	26.3	[23.9 - 28.8]	31.6	[28.7 - 34.7]	2.51
'Xenorhabdus koppenhoeferi' (GCF 014697705.1)	'Xenorhabdus santafensis' (GCF 033949405.1)	33	[29.6 - 36.5]	26.2	[23.8 - 28.7]	30.3	[27.4 - 33.4]	0.48
'Xenorhabdus nematophila' (GCF 040081895.1)	Xenorhabdus hominickii DSM 17903	29.1	[25.8 - 32.7]	26.2	[23.9 - 28.7]	27.4	[24.5 - 30.5]	0.57
'Xenorhabdus beddingii' (GCF 002127545.1)	Xenorhabdus nematophila ATCC 19061	31.4	[28.1 - 35.0]	26.2	[23.9 - 28.7]	29.2	[26.2 - 32.3]	0.98
'Xenorhabdus taiwanensis' (GCF 036512875.1)	Xenorhabdus hominickii DSM 17903	32.8	[29.5 - 36.4]	26.2	[23.9 - 28.7]	30.2	[27.3 - 33.3]	0.39
'Xenorhabdus koppenhoeferi' (GCF 014697705.1)	Xenorhabdus ishibashii DSM 22670	34.5	[31.1 - 38.0]	26.2	[23.9 - 28.7]	31.5	[28.5 - 34.6]	0.04
'Xenorhabdus koppenhoeferi' (GCF 014697705.1)	'Xenorhabdus taiwanensis' (GCF 036512875.1)	35.1	[31.7 - 38.6]	26.2	[23.8 - 28.6]	31.9	[29.0 - 35.0]	0.82
'Xenorhabdus thuongxuanensis' (GCF 001908095.1)	Xenorhabdus hominickii DSM 17903	32	[28.6 - 35.6]	26.2	[23.8 - 28.7]	29.6	[26.6 - 32.7]	0.35
'Xenorhabdus taiwanensis' (GCF 036512875.1)	Xenorhabdus nematophila ATCC 19061	33.7	[30.4 - 37.3]	26.2	[23.9 - 28.7]	30.9	[28.0 - 34.0]	0.43
'Xenorhabdus mauleonii' (GCF 002632685.1)	'Xenorhabdus koppenhoeferi' (GCF 014697705.1)	32.7	[29.3 - 36.2]	26.2	[23.9 - 28.7]	30.1	[27.2 - 33.2]	0.96
'Xenorhabdus santafensis' (GCF 033949405.1)	Xenorhabdus nematophila ATCC 19061	29.1	[25.7 - 32.7]	26.2	[23.8 - 28.7]	27.3	[24.4 - 30.4]	0.77
'Xenorhabdus vietnamensis' (GCF 002127535.1)	'Xenorhabdus koppenhoeferi' (GCF 014697705.1)	37.2	[33.8 - 40.7]	26.2	[23.9 - 28.7]	33.5	[30.6 - 36.6]	0.02
'Xenorhabdus ishibashii' (GCF 002632755.1)	Xenorhabdus hominickii DSM 17903	33.6	[30.2 - 37.1]	26.2	[23.9 - 28.7]	30.8	[27.9 - 33.9]	0.46
'Xenorhabdus innexi' (GCF 002632485.1)	'Xenorhabdus indica' (GCF 014467235.1)	35.8	[32.4 - 39.3]	26.2	[23.9 - 28.7]	32.4	[29.5 - 35.5]	0.72
'Xenorhabdus thailandensis' (GCF 037996785.1)	Xenorhabdus hominickii DSM 17903	28.7	[25.3 - 32.3]	26.2	[23.8 - 28.7]	27	[24.1 - 30.1]	0.17
'Xenorhabdus koppenhoeferi' (GCF 014697705.1)	Xenorhabdus thuongxuanensis 30TX1	34.7	[31.3 - 38.3]	26.2	[23.8 - 28.7]	31.6	[28.7 - 34.7]	0.08
'Xenorhabdus taiwanensis' (GCF 036512875.1)	'Xenorhabdus nematophila' (GCF 040081895.1)	33.9	[30.6 - 37.5]	26.2	[23.9 - 28.7]	31.1	[28.1 - 34.2]	0.18
'Xenorhabdus hominickii' (GCF 001721185.1)	'Xenorhabdus nematophila' (GCF 040081895.1)	30.5	[27.1 - 34.1]	26.2	[23.9 - 28.7]	28.4	[25.5 - 31.6]	0.54
'Xenorhabdus hominickii' (GCF 001721185.1)	'Xenorhabdus thuongxuanensis' (GCF 001908095.1)	33.7	[30.3 - 37.2]	26.2	[23.9 - 28.7]	30.8	[27.9 - 33.9]	0.38
'Xenorhabdus koppenhoeferi' (GCF 014697705.1)	Xenorhabdus vietnamensis DSM 22392	37.2	[33.8 - 40.7]	26.2	[23.9 - 28.7]	33.5	[30.6 - 36.6]	0.02
'Xenorhabdus griffiniae' (GCF 001028135.1)	Xenorhabdus koppenhoeferi DSM 18168	31.6	[28.2 - 35.1]	26.2	[23.9 - 28.7]	29.3	[26.3 - 32.4]	1.62
'Xenorhabdus hominickii' (GCF 001721185.1)	Xenorhabdus thuongxuanensis 30TX1	33.7	[30.3 - 37.2]	26.2	[23.9 - 28.7]	30.8	[27.9 - 33.9]	0.38
'Xenorhabdus beddingii' (GCF 002127545.1)	Xenorhabdus hominickii DSM 17903	33.2	[29.8 - 36.8]	26.2	[23.8 - 28.6]	30.5	[27.6 - 33.6]	1.8
'Xenorhabdus thuongxuanensis' (GCF 001908095.1)	'Xenorhabdus koppenhoeferi' (GCF 014697705.1)	34.7	[31.3 - 38.3]	26.2	[23.8 - 28.7]	31.6	[28.7 - 34.7]	0.08
'Xenorhabdus lircayensis' (GCF 016306625.1)	Xenorhabdus szentirmaii DSM 16338	32.2	[28.8 - 35.8]	26.2	[23.8 - 28.7]	29.7	[26.8 - 32.8]	0.2
'Xenorhabdus indica' (GCF 014467235.1)	Xenorhabdus innexi DSM 16336	35.8	[32.4 - 39.3]	26.2	[23.9 - 28.7]	32.4	[29.5 - 35.5]	0.72
'Xenorhabdus koppenhoeferi' (GCF 014697705.1)	Xenorhabdus griffiniae ID10	33.1	[29.7 - 36.7]	26.2	[23.8 - 28.7]	30.4	[27.5 - 33.5]	0.68
'Xenorhabdus koppenhoeferi' (GCF 014697705.1)	Xenorhabdus santafensis 12	33	[29.6 - 36.5]	26.2	[23.8 - 28.7]	30.3	[27.4 - 33.4]	0.54
'Xenorhabdus koppenhoeferi' (GCF 014697705.1)	Xenorhabdus mauleonii DSM 17908	32.7	[29.3 - 36.2]	26.2	[23.8 - 28.7]	30.1	[27.2 - 33.2]	0.93
'Xenorhabdus ishibashii' (GCF 002632755.1)	'Xenorhabdus koppenhoeferi' (GCF 014697705.1)	34.5	[31.1 - 38.0]	26.2	[23.9 - 28.7]	31.5	[28.5 - 34.6]	0.04
'Xenorhabdus innexi' (GCF 002632485.1)	Xenorhabdus indica DSM 17382	35.8	[32.4 - 39.3]	26.2	[23.9 - 28.7]	32.4	[29.5 - 35.5]	0.81
'Xenorhabdus vietnamensis' (GCF 002127535.1)	'Xenorhabdus nematophila' (GCF 040081895.1)	31.7	[28.3 - 35.3]	26.1	[23.7 - 28.5]	29.3	[26.4 - 32.4]	0.98
'Xenorhabdus nematophila' (GCF 040081895.1)	Xenorhabdus beddingii DSM 4764	30.7	[27.3 - 34.3]	26.1	[23.8 - 28.6]	28.6	[25.7 - 31.7]	1.23
'Xenorhabdus doucetiae' (GCF 000968195.1)	'Xenorhabdus nematophila' (GCF 040081895.1)	31.3	[27.9 - 34.9]	26.1	[23.7 - 28.6]	29	[26.1 - 32.1]	1.74
'Xenorhabdus bovienii SS-2004' (GCF 000027225.1)	'Xenorhabdus lircayensis' (GCF 016306625.1)	37.9	[34.5 - 41.4]	26.1	[23.8 - 28.6]	33.9	[31.0 - 37.0]	0.79
'Xenorhabdus nematophila' (GCF 040081895.1)	Xenorhabdus vietnamensis DSM 22392	31.7	[28.3 - 35.3]	26.1	[23.7 - 28.5]	29.3	[26.4 - 32.4]	0.98
Xenorhabdus bALN7.1'	'Xenorhabdus koppenhoeferi' (GCF 014697705.1)	32	[28.6 - 35.6]	26.1	[23.8 - 28.6]	29.6	[26.6 - 32.7]	0.37
'Xenorhabdus santafensis' (GCF 033949405.1)	Xenorhabdus lircayensis VLS	33	[29.6 - 36.6]	26.1	[23.7 - 28.6]	30.3	[27.4 - 33.4]	0.7
'Xenorhabdus nematophila' (GCF 040081895.1)	Xenorhabdus ishibashii DSM 22670	31.6	[28.2 - 35.2]	26.1	[23.8 - 28.6]	29.3	[26.3 - 32.4]	1.03
'Xenorhabdus ishibashii' (GCF 002632755.1)	'Xenorhabdus nematophila' (GCF 040081895.1)	31.6	[28.2 - 35.2]	26.1	[23.8 - 28.6]	29.3	[26.3 - 32.4]	1.03
Xenorhabdus bALN11.5'	'Xenorhabdus koppenhoeferi' (GCF 014697705.1)	31.8	[28.5 - 35.4]	26.1	[23.8 - 28.6]	29.4	[26.5 - 32.5]	0.39
Xenorhabdus bALN11.5'	Xenorhabdus lircayensis VLS	37.9	[34.5 - 41.4]	26.1	[23.8 - 28.6]	33.9	[31.0 - 37.0]	0.82
'Xenorhabdus beddingii' (GCF 002127545.1)	'Xenorhabdus nematophila' (GCF 040081895.1)	30.7	[27.3 - 34.3]	26.1	[23.8 - 28.6]	28.6	[25.7 - 31.7]	1.23
'Xenorhabdus lircayensis' (GCF 016306625.1)	'Xenorhabdus santafensis' (GCF 033949405.1)	33	[29.6 - 36.6]	26.1	[23.7 - 28.6]	30.3	[27.4 - 33.4]	0.73
'Xenorhabdus lircayensis' (GCF 016306625.1)	Xenorhabdus santafensis 12	33	[29.6 - 36.6]	26.1	[23.7 - 28.6]	30.3	[27.4 - 33.4]	0.66
'Xenorhabdus griffiniae' (GCF 001028135.1)	'Xenorhabdus koppenhoeferi' (GCF 014697705.1)	31.7	[28.3 - 35.2]	26	[23.7 - 28.5]	29.3	[26.4 - 32.4]	1.71
'Xenorhabdus beddingii' (GCF 002127545.1)	Xenorhabdus kozodoii DSM 17907	38.7	[35.3 - 42.2]	26	[23.7 - 28.5]	34.5	[31.6 - 37.6]	0.49
'Xenorhabdus mauleonii' (GCF 002632685.1)	'Xenorhabdus littoralis' (GCF 033949365.1)	32	[28.6 - 35.6]	26	[23.7 - 28.5]	29.6	[26.6 - 32.7]	0.83
'Xenorhabdus kozodoii' (GCF 002632875.1)	Xenorhabdus beddingii DSM 4764	38.7	[35.3 - 42.2]	26	[23.7 - 28.5]	34.5	[31.6 - 37.6]	0.49
'Xenorhabdus eapokensis' (GCF 001908105.1)	'Xenorhabdus nematophila' (GCF 040081895.1)	32.8	[29.4 - 36.4]	26	[23.6 - 28.5]	30.1	[27.2 - 33.2]	0.47
'Xenorhabdus hominickii' (GCF 001721185.1)	Xenorhabdus griffiniae ID10	31.7	[28.3 - 35.3]	26	[23.7 - 28.5]	29.3	[26.4 - 32.4]	0.22
'Xenorhabdus beddingii' (GCF 002127545.1)	'Xenorhabdus kozodoii' (GCF 002632875.1)	38.7	[35.3 - 42.2]	26	[23.7 - 28.5]	34.5	[31.6 - 37.6]	0.49
'Xenorhabdus littoralis' (GCF 033949365.1)	Xenorhabdus mauleonii DSM 17908	32	[28.6 - 35.5]	26	[23.7 - 28.5]	29.5	[26.6 - 32.6]	0.8
'Xenorhabdus bovienii SS-2004' (GCF 000027225.1)	Xenorhabdus nematophila ATCC 19061	29.7	[26.3 - 33.3]	26	[23.7 - 28.5]	27.8	[24.9 - 30.9]	0.75
'Xenorhabdus vietnamensis' (GCF 002127535.1)	Xenorhabdus nematophila ATCC 19061	32	[28.6 - 35.6]	26	[23.7 - 28.5]	29.6	[26.6 - 32.7]	1.23
'Xenorhabdus nematophila' (GCF 040081895.1)	Xenorhabdus eapokensis DL20	32.8	[29.4 - 36.4]	26	[23.6 - 28.5]	30.1	[27.2 - 33.2]	0.47
'Xenorhabdus szentirmaii' (GCF 002632595.1)	Xenorhabdus santafensis 12	29.4	[26.0 - 33.0]	25.9	[23.6 - 28.4]	27.5	[24.6 - 30.6]	0.87
'Xenorhabdus kozodoii' (GCF 002632875.1)	Xenorhabdus koppenhoeferi DSM 18168	31.9	[28.5 - 35.5]	25.9	[23.6 - 28.4]	29.4	[26.5 - 32.5]	1.64
'Xenorhabdus nematophila' (GCF 040081895.1)	Xenorhabdus doucetiae DSM 17909	30.8	[27.4 - 34.4]	25.9	[23.6 - 28.4]	28.6	[25.7 - 31.7]	1.52
'Xenorhabdus ehlersii' (GCF 002632445.1)	Xenorhabdus nematophila ATCC 19061	34.1	[30.7 - 37.7]	25.9	[23.6 - 28.4]	31.1	[28.2 - 34.2]	0.62
'Xenorhabdus szentirmaii' (GCF 002632595.1)	'Xenorhabdus santafensis' (GCF 033949405.1)	29.4	[26.0 - 33.0]	25.9	[23.6 - 28.4]	27.5	[24.6 - 30.6]	0.94
'Xenorhabdus griffiniae' (GCF 001028135.1)	'Xenorhabdus hominickii' (GCF 001721185.1)	31.7	[28.3 - 35.2]	25.9	[23.6 - 28.4]	29.3	[26.3 - 32.4]	1.26
'Xenorhabdus doucetiae' (GCF 000968195.1)	'Xenorhabdus hominickii' (GCF 001721185.1)	30.9	[27.6 - 34.5]	25.8	[23.5 - 28.3]	28.7	[25.8 - 31.8]	2.28
'Xenorhabdus eapokensis' (GCF 001908105.1)	Xenorhabdus nematophila ATCC 19061	33.6	[30.2 - 37.1]	25.8	[23.5 - 28.3]	30.7	[27.8 - 33.8]	0.72
'Xenorhabdus santafensis' (GCF 033949405.1)	Xenorhabdus szentirmaii DSM 16338	29.1	[25.7 - 32.7]	25.8	[23.4 - 28.3]	27.2	[24.3 - 30.3]	0.54
'Xenorhabdus thailandensis' (GCF 037996785.1)	Xenorhabdus nematophila ATCC 19061	30.8	[27.4 - 34.4]	25.8	[23.5 - 28.3]	28.6	[25.7 - 31.7]	0.99
'Xenorhabdus lircayensis' (GCF 016306625.1)	Xenorhabdus aichiensis XENO-7 T	37.3	[33.9 - 40.8]	25.8	[23.5 - 28.3]	33.4	[30.5 - 36.5]	0.44
'Xenorhabdus aichiensis' (GCF 028598775.1)	Xenorhabdus lircayensis VLS	37.3	[33.9 - 40.8]	25.8	[23.5 - 28.3]	33.4	[30.5 - 36.5]	0.48
'Xenorhabdus lircayensis' (GCF 016306625.1)	'Xenorhabdus aichiensis' (GCF 028598775.1)	37.3	[33.9 - 40.8]	25.8	[23.5 - 28.3]	33.4	[30.5 - 36.5]	0.46
'Xenorhabdus mauleonii' (GCF 002632685.1)	'Xenorhabdus nematophila' (GCF 040081895.1)	29.6	[26.2 - 33.2]	25.8	[23.5 - 28.3]	27.6	[24.7 - 30.7]	0.03
'Xenorhabdus griffiniae' (GCF 001028135.1)	Xenorhabdus hominickii DSM 17903	30.7	[27.3 - 34.3]	25.8	[23.5 - 28.3]	28.5	[25.6 - 31.6]	1.29
Xenorhabdus bALN7.1'	Xenorhabdus nematophila ATCC 19061	30.5	[27.2 - 34.1]	25.8	[23.4 - 28.3]	28.4	[25.5 - 31.5]	0.87
'Xenorhabdus nematophila' (GCF 040081895.1)	Xenorhabdus mauleonii DSM 17908	29.5	[26.1 - 33.1]	25.8	[23.5 - 28.3]	27.6	[24.6 - 30.7]	0.06
'Xenorhabdus szentirmaii' (GCF 002632595.1)	Xenorhabdus koppenhoeferi DSM 18168	28.8	[25.4 - 32.4]	25.7	[23.3 - 28.1]	27	[24.1 - 30.1]	1.32
'Xenorhabdus griffiniae' (GCF 001028135.1)	'Xenorhabdus nematophila' (GCF 040081895.1)	32.5	[29.1 - 36.1]	25.7	[23.4 - 28.2]	29.9	[26.9 - 33.0]	0.72
'Xenorhabdus nematophila' (GCF 040081895.1)	Xenorhabdus santafensis 12	28.2	[24.9 - 31.9]	25.7	[23.4 - 28.2]	26.6	[23.7 - 29.7]	0.45
'Xenorhabdus littoralis' (GCF 033949365.1)	Xenorhabdus kozodoii DSM 17907	33.6	[30.3 - 37.2]	25.7	[23.4 - 28.2]	30.7	[27.8 - 33.8]	1.6
'Xenorhabdus santafensis' (GCF 033949405.1)	'Xenorhabdus nematophila' (GCF 040081895.1)	28.2	[24.9 - 31.9]	25.7	[23.4 - 28.2]	26.6	[23.7 - 29.7]	0.52
'Xenorhabdus lircayensis' (GCF 016306625.1)	Xenorhabdus bovienii subsp. africana XENO-1	35.6	[32.2 - 39.1]	25.7	[23.4 - 28.2]	32.1	[29.2 - 35.2]	0.55
'Xenorhabdus doucetiae' (GCF 000968195.1)	Xenorhabdus hominickii DSM 17903	29.3	[25.9 - 32.9]	25.7	[23.3 - 28.2]	27.4	[24.5 - 30.5]	2.31
'Xenorhabdus thuongxuanensis' (GCF 001908095.1)	Xenorhabdus nematophila ATCC 19061	33.4	[30.0 - 36.9]	25.7	[23.3 - 28.2]	30.5	[27.6 - 33.6]	1.17
'Xenorhabdus kozodoii' (GCF 002632875.1)	'Xenorhabdus littoralis' (GCF 033949365.1)	33.6	[30.3 - 37.2]	25.7	[23.4 - 28.2]	30.7	[27.8 - 33.8]	1.6
'Xenorhabdus thuongxuanensis' (GCF 001908095.1)	'Xenorhabdus nematophila' (GCF 040081895.1)	33	[29.6 - 36.5]	25.7	[23.4 - 28.2]	30.2	[27.3 - 33.3]	0.92
'Xenorhabdus nematophila' (GCF 040081895.1)	Xenorhabdus thuongxuanensis 30TX1	33	[29.6 - 36.5]	25.7	[23.4 - 28.2]	30.2	[27.3 - 33.3]	0.92
Xenorhabdus bALN11.5'	Xenorhabdus nematophila ATCC 19061	30.4	[27.1 - 34.0]	25.7	[23.4 - 28.2]	28.3	[25.4 - 31.4]	0.85
'Xenorhabdus nematophila' (GCF 040081895.1)	Xenorhabdus griffiniae ID10	30.4	[27.0 - 34.0]	25.6	[23.2 - 28.1]	28.2	[25.3 - 31.3]	0.31
'Xenorhabdus thailandensis' (GCF 037996785.1)	'Xenorhabdus nematophila' (GCF 040081895.1)	29.4	[26.0 - 33.0]	25.6	[23.3 - 28.1]	27.5	[24.5 - 30.6]	0.74
'Xenorhabdus szentirmaii' (GCF 002632595.1)	'Xenorhabdus nematophila' (GCF 040081895.1)	30.6	[27.2 - 34.2]	25.6	[23.2 - 28.1]	28.4	[25.4 - 31.5]	0.42
'Xenorhabdus nematophila' (GCF 040081895.1)	Xenorhabdus thailandensis CCN3.3	29.4	[26.0 - 33.0]	25.6	[23.3 - 28.1]	27.5	[24.5 - 30.6]	0.74
'Xenorhabdus bovienii SS-2004' (GCF 000027225.1)	Xenorhabdus koppenhoeferi DSM 18168	27.9	[24.5 - 31.5]	25.6	[23.2 - 28.1]	26.3	[23.4 - 29.4]	1.9
'Xenorhabdus griffiniae' (GCF 001028135.1)	Xenorhabdus nematophila ATCC 19061	30.8	[27.4 - 34.4]	25.6	[23.2 - 28.1]	28.5	[25.6 - 31.6]	0.47
'Xenorhabdus aichiensis' (GCF 028598775.1)	Xenorhabdus hominickii DSM 17903	29	[25.6 - 32.6]	25.6	[23.3 - 28.1]	27.1	[24.2 - 30.3]	1.24
'Xenorhabdus szentirmaii' (GCF 002632595.1)	'Xenorhabdus koppenhoeferi' (GCF 014697705.1)	32.8	[29.5 - 36.4]	25.5	[23.1 - 27.9]	30	[27.1 - 33.1]	1.41
'Xenorhabdus nematophila' (GCF 040081895.1)	Xenorhabdus szentirmaii DSM 16338	30	[26.6 - 33.6]	25.5	[23.2 - 28.0]	27.9	[25.0 - 31.0]	0.02
'Xenorhabdus hominickii' (GCF 001721185.1)	Xenorhabdus bovienii subsp. africana XENO-1	31.9	[28.5 - 35.4]	25.5	[23.2 - 28.0]	29.3	[26.4 - 32.4]	1.3
'Xenorhabdus kozodoii' (GCF 002632875.1)	'Xenorhabdus nematophila' (GCF 040081895.1)	30.9	[27.5 - 34.5]	25.5	[23.1 - 27.9]	28.6	[25.7 - 31.7]	0.74
'Xenorhabdus bovienii SS-2004' (GCF 000027225.1)	'Xenorhabdus hominickii' (GCF 001721185.1)	31.9	[28.5 - 35.5]	25.5	[23.2 - 28.0]	29.3	[26.4 - 32.5]	1.54
'Xenorhabdus hominickii' (GCF 001721185.1)	Xenorhabdus kozodoii DSM 17907	33	[29.6 - 36.6]	25.5	[23.2 - 28.0]	30.2	[27.2 - 33.3]	1.28
Xenorhabdus bALN7.1'	'Xenorhabdus nematophila' (GCF 040081895.1)	29.3	[25.9 - 32.9]	25.5	[23.2 - 28.0]	27.4	[24.5 - 30.5]	0.62
'Xenorhabdus kozodoii' (GCF 002632875.1)	Xenorhabdus hominickii DSM 17903	30.9	[27.5 - 34.5]	25.5	[23.2 - 28.0]	28.6	[25.6 - 31.7]	1.31
'Xenorhabdus hominickii' (GCF 001721185.1)	'Xenorhabdus aichiensis' (GCF 028598775.1)	30.4	[27.1 - 34.0]	25.5	[23.2 - 28.0]	28.2	[25.3 - 31.3]	1.21
'Xenorhabdus nematophila' (GCF 040081895.1)	Xenorhabdus kozodoii DSM 17907	30.9	[27.5 - 34.5]	25.5	[23.1 - 27.9]	28.6	[25.7 - 31.7]	0.74
'Xenorhabdus hominickii' (GCF 001721185.1)	Xenorhabdus aichiensis XENO-7 T	30.4	[27.1 - 34.0]	25.5	[23.2 - 28.0]	28.2	[25.3 - 31.3]	1.19
'Xenorhabdus hominickii' (GCF 001721185.1)	Xenorhabdus doucetiae DSM 17909	30.6	[27.3 - 34.2]	25.5	[23.1 - 28.0]	28.4	[25.5 - 31.5]	2.05
'Xenorhabdus kozodoii' (GCF 002632875.1)	'Xenorhabdus koppenhoeferi' (GCF 014697705.1)	32.6	[29.2 - 36.1]	25.5	[23.1 - 27.9]	29.8	[26.9 - 32.9]	1.73
'Xenorhabdus koppenhoeferi' (GCF 014697705.1)	Xenorhabdus kozodoii DSM 17907	32.6	[29.2 - 36.1]	25.5	[23.1 - 27.9]	29.8	[26.9 - 32.9]	1.73
'Xenorhabdus hominickii' (GCF 001721185.1)	'Xenorhabdus kozodoii' (GCF 002632875.1)	33	[29.6 - 36.6]	25.5	[23.2 - 28.0]	30.2	[27.2 - 33.3]	1.28
'Xenorhabdus koppenhoeferi' (GCF 014697705.1)	Xenorhabdus szentirmaii DSM 16338	31.3	[28.0 - 34.9]	25.4	[23.1 - 27.9]	28.9	[26.0 - 32.0]	1.01
Xenorhabdus bALN11.5'	'Xenorhabdus nematophila' (GCF 040081895.1)	29.2	[25.9 - 32.8]	25.4	[23.1 - 27.9]	27.3	[24.4 - 30.4]	0.6
'Xenorhabdus bovienii SS-2004' (GCF 000027225.1)	Xenorhabdus hominickii DSM 17903	30.1	[26.8 - 33.7]	25.4	[23.1 - 27.9]	28	[25.1 - 31.1]	1.57
'Xenorhabdus santafensis' (GCF 033949405.1)	Xenorhabdus miraniensis DSM 17902	29.5	[26.1 - 33.1]	25.3	[23.0 - 27.8]	27.4	[24.5 - 30.6]	0.23
'Xenorhabdus miraniensis' (GCF 002632615.1)	'Xenorhabdus santafensis' (GCF 033949405.1)	29.5	[26.1 - 33.1]	25.3	[23.0 - 27.8]	27.4	[24.5 - 30.6]	0.23
'Xenorhabdus kozodoii' (GCF 002632875.1)	Xenorhabdus nematophila ATCC 19061	30.5	[27.1 - 34.1]	25.3	[22.9 - 27.8]	28.2	[25.3 - 31.4]	0.49
'Xenorhabdus miraniensis' (GCF 002632615.1)	Xenorhabdus santafensis 12	29.5	[26.1 - 33.1]	25.3	[23.0 - 27.8]	27.4	[24.5 - 30.6]	0.16
'Xenorhabdus miraniensis' (GCF 002632615.1)	Xenorhabdus mauleonii DSM 17908	30.9	[27.5 - 34.5]	25.2	[22.9 - 27.7]	28.5	[25.6 - 31.6]	0.23
'Xenorhabdus aichiensis' (GCF 028598775.1)	Xenorhabdus miraniensis DSM 17902	32.7	[29.3 - 36.3]	25.2	[22.9 - 27.7]	29.9	[26.9 - 33.0]	0.96
'Xenorhabdus miraniensis' (GCF 002632615.1)	Xenorhabdus aichiensis XENO-7 T	32.7	[29.3 - 36.3]	25.2	[22.9 - 27.7]	29.9	[26.9 - 33.0]	0.94
'Xenorhabdus cabanillasii' (GCF 003386665.1)	Xenorhabdus nematophila ATCC 19061	26.3	[23.0 - 30.0]	25.2	[22.9 - 27.7]	25	[22.1 - 28.1]	1.32
'Xenorhabdus khoisanae' (GCF 963865795.1)	Xenorhabdus santafensis 12	28.8	[25.4 - 32.4]	25.2	[22.9 - 27.7]	26.9	[24.0 - 30.0]	0.09
'Xenorhabdus mauleonii' (GCF 002632685.1)	Xenorhabdus khoisanae SF87	30.2	[26.8 - 33.8]	25.2	[22.8 - 27.6]	28	[25.1 - 31.1]	0.13
'Xenorhabdus miraniensis' (GCF 002632615.1)	'Xenorhabdus mauleonii' (GCF 002632685.1)	31	[27.6 - 34.5]	25.2	[22.9 - 27.7]	28.6	[25.6 - 31.7]	0.26
'Xenorhabdus santafensis' (GCF 033949405.1)	'Xenorhabdus khoisanae' (GCF 963865795.1)	28.8	[25.4 - 32.4]	25.2	[22.9 - 27.7]	26.9	[24.0 - 30.0]	0.16
'Xenorhabdus miraniensis' (GCF 002632615.1)	'Xenorhabdus aichiensis' (GCF 028598775.1)	32.7	[29.3 - 36.3]	25.2	[22.9 - 27.7]	29.9	[26.9 - 33.0]	0.96
'Xenorhabdus mauleonii' (GCF 002632685.1)	Xenorhabdus miraniensis DSM 17902	31	[27.6 - 34.5]	25.2	[22.9 - 27.7]	28.6	[25.6 - 31.7]	0.26
'Xenorhabdus bovienii SS-2004' (GCF 000027225.1)	'Xenorhabdus littoralis' (GCF 033949365.1)	29.5	[26.2 - 33.2]	25.2	[22.9 - 27.7]	27.5	[24.6 - 30.6]	1.87
'Xenorhabdus khoisanae' (GCF 963865795.1)	Xenorhabdus bovienii subsp. africana XENO-1	31.5	[28.1 - 35.1]	25.1	[22.8 - 27.6]	28.9	[26.0 - 32.0]	1.13
'Xenorhabdus bovienii SS-2004' (GCF 000027225.1)	'Xenorhabdus nematophila' (GCF 040081895.1)	28.6	[25.3 - 32.3]	25.1	[22.8 - 27.6]	26.8	[23.9 - 29.9]	1
'Xenorhabdus santafensis' (GCF 033949405.1)	Xenorhabdus khoisanae SF87	28.9	[25.5 - 32.5]	25.1	[22.8 - 27.6]	27	[24.1 - 30.1]	0.36
'Xenorhabdus aichiensis' (GCF 028598775.1)	Xenorhabdus yunnanensis XENO-10T	31.2	[27.8 - 34.8]	25.1	[22.7 - 27.5]	28.7	[25.8 - 31.8]	1.59
'Xenorhabdus khoisanae' (GCF 963865795.1)	Xenorhabdus mauleonii DSM 17908	30.9	[27.5 - 34.4]	25.1	[22.8 - 27.6]	28.5	[25.5 - 31.6]	0.3
'Xenorhabdus yunnanensis' (GCF 028598805.1)	Xenorhabdus aichiensis XENO-7 T	31.2	[27.8 - 34.8]	25.1	[22.7 - 27.5]	28.7	[25.8 - 31.8]	1.48
'Xenorhabdus mauleonii' (GCF 002632685.1)	'Xenorhabdus khoisanae' (GCF 963865795.1)	30.8	[27.4 - 34.4]	25.1	[22.8 - 27.6]	28.4	[25.5 - 31.5]	0.33
'Xenorhabdus aichiensis' (GCF 028598775.1)	'Xenorhabdus yunnanensis' (GCF 028598805.1)	31.2	[27.8 - 34.8]	25.1	[22.7 - 27.5]	28.7	[25.8 - 31.8]	1.5
'Xenorhabdus anantnagensis' (GCF 028598555.1)	Xenorhabdus santafensis 12	28.3	[24.9 - 31.9]	25	[22.6 - 27.4]	26.5	[23.6 - 29.6]	0.63
'Xenorhabdus mauleonii' (GCF 002632685.1)	Xenorhabdus thailandensis CCN3.3	25	[21.6 - 28.6]	25	[22.7 - 27.5]	23.8	[21.0 - 26.9]	0.71
'Xenorhabdus mauleonii' (GCF 002632685.1)	'Xenorhabdus yunnanensis' (GCF 028598805.1)	28	[24.6 - 31.6]	25	[22.6 - 27.4]	26.2	[23.4 - 29.3]	0.8
'Xenorhabdus budapestensis' (GCF 048081655.1)	Xenorhabdus hominickii DSM 17903	27.5	[24.1 - 31.1]	25	[22.7 - 27.5]	25.8	[23.0 - 28.9]	0.19
'Xenorhabdus miraniensis' (GCF 002632615.1)	Xenorhabdus bovienii subsp. africana XENO-1	32.2	[28.8 - 35.7]	25	[22.7 - 27.5]	29.4	[26.5 - 32.5]	1.06
'Xenorhabdus mauleonii' (GCF 002632685.1)	Xenorhabdus yunnanensis XENO-10T	28	[24.6 - 31.6]	25	[22.6 - 27.4]	26.2	[23.4 - 29.3]	0.89
'Xenorhabdus khoisanae' (GCF 963865795.1)	Xenorhabdus aichiensis XENO-7 T	30.9	[27.5 - 34.4]	25	[22.7 - 27.5]	28.4	[25.5 - 31.5]	1.01
'Xenorhabdus yunnanensis' (GCF 028598805.1)	Xenorhabdus mauleonii DSM 17908	28	[24.6 - 31.6]	25	[22.6 - 27.4]	26.2	[23.3 - 29.3]	0.76
'Xenorhabdus budapestensis' (GCF 048081655.1)	Xenorhabdus ehlersii DSM 16337	27.8	[24.4 - 31.4]	25	[22.7 - 27.5]	26.1	[23.2 - 29.2]	0.57
'Xenorhabdus aichiensis' (GCF 028598775.1)	'Xenorhabdus littoralis' (GCF 033949365.1)	29.7	[26.3 - 33.3]	25	[22.7 - 27.5]	27.5	[24.6 - 30.6]	1.53
'Xenorhabdus anantnagensis' (GCF 028598555.1)	Xenorhabdus aichiensis XENO-7 T	30.7	[27.3 - 34.3]	25	[22.7 - 27.5]	28.3	[25.4 - 31.4]	1.73
'Xenorhabdus aichiensis' (GCF 028598775.1)	'Xenorhabdus khoisanae' (GCF 963865795.1)	30.9	[27.5 - 34.4]	25	[22.7 - 27.5]	28.4	[25.5 - 31.5]	1.03
'Xenorhabdus entomophaga' (GCF 037996725.1)	Xenorhabdus santafensis 12	29	[25.6 - 32.6]	25	[22.7 - 27.5]	27	[24.1 - 30.1]	0.36
'Xenorhabdus mauleonii' (GCF 002632685.1)	'Xenorhabdus thailandensis' (GCF 037996785.1)	25	[21.6 - 28.6]	25	[22.7 - 27.5]	23.8	[21.0 - 26.9]	0.71
'Xenorhabdus entomophaga' (GCF 037996725.1)	Xenorhabdus mauleonii DSM 17908	29.9	[26.6 - 33.5]	25	[22.7 - 27.5]	27.7	[24.8 - 30.8]	0.02
'Xenorhabdus aichiensis' (GCF 028598775.1)	Xenorhabdus anantnagensis XENO-2	30.7	[27.3 - 34.3]	25	[22.7 - 27.5]	28.3	[25.4 - 31.4]	1.78
'Xenorhabdus littoralis' (GCF 033949365.1)	Xenorhabdus aichiensis XENO-7 T	29.7	[26.3 - 33.3]	25	[22.7 - 27.5]	27.5	[24.6 - 30.6]	1.52
'Xenorhabdus anantnagensis' (GCF 028598555.1)	'Xenorhabdus santafensis' (GCF 033949405.1)	28.3	[24.9 - 31.9]	25	[22.6 - 27.4]	26.5	[23.6 - 29.6]	0.56
'Xenorhabdus bovienii SS-2004' (GCF 000027225.1)	'Xenorhabdus koppenhoeferi' (GCF 014697705.1)	30.4	[27.1 - 34.0]	25	[22.7 - 27.5]	28.1	[25.2 - 31.2]	2
'Xenorhabdus santafensis' (GCF 033949405.1)	'Xenorhabdus entomophaga' (GCF 037996725.1)	29	[25.6 - 32.6]	25	[22.7 - 27.5]	27	[24.1 - 30.1]	0.43
'Xenorhabdus santafensis' (GCF 033949405.1)	Xenorhabdus anantnagensis XENO-2	28.3	[24.9 - 31.9]	25	[22.6 - 27.4]	26.5	[23.6 - 29.6]	0.59
'Xenorhabdus anantnagensis' (GCF 028598555.1)	'Xenorhabdus aichiensis' (GCF 028598775.1)	30.7	[27.3 - 34.3]	25	[22.7 - 27.5]	28.3	[25.4 - 31.4]	1.75
'Xenorhabdus thailandensis' (GCF 037996785.1)	Xenorhabdus mauleonii DSM 17908	25	[21.6 - 28.6]	25	[22.6 - 27.4]	23.8	[21.0 - 26.9]	0.67
'Xenorhabdus mauleonii' (GCF 002632685.1)	'Xenorhabdus entomophaga' (GCF 037996725.1)	30	[26.6 - 33.6]	25	[22.7 - 27.5]	27.8	[24.9 - 30.9]	0.06
'Xenorhabdus aichiensis' (GCF 028598775.1)	Xenorhabdus khoisanae SF87	31.7	[28.4 - 35.3]	24.9	[22.5 - 27.3]	29.1	[26.1 - 32.2]	0.83
'Xenorhabdus anantnagensis' (GCF 028598555.1)	Xenorhabdus mauleonii DSM 17908	28.9	[25.5 - 32.5]	24.9	[22.6 - 27.4]	26.9	[24.0 - 30.0]	1.02
'Xenorhabdus bovienii SS-2004' (GCF 000027225.1)	'Xenorhabdus miraniensis' (GCF 002632615.1)	31.6	[28.2 - 35.2]	24.9	[22.5 - 27.3]	29	[26.1 - 32.1]	1.3
'Xenorhabdus bovienii SS-2004' (GCF 000027225.1)	Xenorhabdus miraniensis DSM 17902	31.6	[28.2 - 35.2]	24.9	[22.5 - 27.3]	29	[26.1 - 32.1]	1.3
'Xenorhabdus santafensis' (GCF 033949405.1)	Xenorhabdus beddingii DSM 4764	28.5	[25.1 - 32.1]	24.9	[22.6 - 27.4]	26.6	[23.7 - 29.7]	1.75
'Xenorhabdus beddingii' (GCF 002127545.1)	Xenorhabdus mauleonii DSM 17908	28.6	[25.2 - 32.2]	24.9	[22.6 - 27.4]	26.7	[23.8 - 29.8]	1.29
Xenorhabdus bALN7.1'	Xenorhabdus mauleonii DSM 17908	25.1	[21.8 - 28.8]	24.9	[22.6 - 27.4]	23.9	[21.1 - 27.0]	0.53
'Xenorhabdus doucetiae' (GCF 000968195.1)	Xenorhabdus santafensis 12	27.1	[23.7 - 30.7]	24.9	[22.6 - 27.4]	25.5	[22.6 - 28.6]	2.19
'Xenorhabdus japonica' (GCF 900115195.1)	Xenorhabdus mauleonii DSM 17908	28.9	[25.6 - 32.6]	24.9	[22.6 - 27.4]	27	[24.1 - 30.1]	1.19
'Xenorhabdus bovienii SS-2004' (GCF 000027225.1)	Xenorhabdus khoisanae SF87	30.3	[26.9 - 33.9]	24.9	[22.5 - 27.3]	27.9	[25.0 - 31.0]	1.16
'Xenorhabdus beddingii' (GCF 002127545.1)	'Xenorhabdus mauleonii' (GCF 002632685.1)	28.5	[25.2 - 32.2]	24.9	[22.6 - 27.4]	26.6	[23.7 - 29.8]	1.26
Xenorhabdus bALN11.5'	'Xenorhabdus mauleonii' (GCF 002632685.1)	25.3	[21.9 - 28.9]	24.9	[22.6 - 27.4]	24	[21.2 - 27.2]	0.59
'Xenorhabdus mauleonii' (GCF 002632685.1)	'Xenorhabdus anantnagensis' (GCF 028598555.1)	29	[25.6 - 32.6]	24.9	[22.6 - 27.4]	27	[24.1 - 30.1]	1.05
'Xenorhabdus mauleonii' (GCF 002632685.1)	Xenorhabdus beddingii DSM 4764	28.5	[25.2 - 32.2]	24.9	[22.6 - 27.4]	26.6	[23.7 - 29.8]	1.26
'Xenorhabdus aichiensis' (GCF 028598775.1)	Xenorhabdus koppenhoeferi DSM 18168	28.4	[25.0 - 32.0]	24.9	[22.6 - 27.3]	26.5	[23.6 - 29.6]	1.57
'Xenorhabdus doucetiae' (GCF 000968195.1)	'Xenorhabdus santafensis' (GCF 033949405.1)	27.1	[23.7 - 30.7]	24.9	[22.6 - 27.4]	25.5	[22.6 - 28.6]	2.26
'Xenorhabdus bovienii SS-2004' (GCF 000027225.1)	Xenorhabdus cabanillasii DSM 17905	30.1	[26.7 - 33.7]	24.9	[22.6 - 27.4]	27.8	[24.9 - 30.9]	2.07
'Xenorhabdus mauleonii' (GCF 002632685.1)	Xenorhabdus anantnagensis XENO-2	29	[25.6 - 32.6]	24.9	[22.6 - 27.4]	27	[24.1 - 30.1]	1.08
Xenorhabdus bALN7.1'	Xenorhabdus mauleonii DSM 17908	25.3	[21.9 - 28.9]	24.9	[22.6 - 27.4]	24	[21.2 - 27.2]	0.56
'Xenorhabdus beddingii' (GCF 002127545.1)	Xenorhabdus santafensis 12	28.5	[25.1 - 32.1]	24.9	[22.6 - 27.4]	26.6	[23.7 - 29.7]	1.68
Xenorhabdus bALN11.5'	'Xenorhabdus mauleonii' (GCF 002632685.1)	25.1	[21.8 - 28.8]	24.9	[22.6 - 27.4]	23.9	[21.1 - 27.0]	0.57
'Xenorhabdus doucetiae' (GCF 000968195.1)	'Xenorhabdus mauleonii' (GCF 002632685.1)	28.6	[25.2 - 32.2]	24.9	[22.6 - 27.4]	26.7	[23.8 - 29.8]	1.77
'Xenorhabdus beddingii' (GCF 002127545.1)	'Xenorhabdus santafensis' (GCF 033949405.1)	28.5	[25.1 - 32.1]	24.9	[22.6 - 27.4]	26.6	[23.7 - 29.7]	1.75
'Xenorhabdus bovienii SS-2004' (GCF 000027225.1)	'Xenorhabdus cabanillasii' (GCF 003386665.1)	30.1	[26.7 - 33.7]	24.9	[22.6 - 27.4]	27.8	[24.9 - 30.9]	2.07
'Xenorhabdus entomophaga' (GCF 037996725.1)	Xenorhabdus bovienii subsp. africana XENO-1	32.3	[28.9 - 35.9]	24.9	[22.6 - 27.4]	29.5	[26.6 - 32.6]	0.85
'Xenorhabdus mauleonii' (GCF 002632685.1)	Xenorhabdus japonica DSM 16522	29	[25.6 - 32.6]	24.9	[22.6 - 27.4]	27	[24.1 - 30.1]	1.23
'Xenorhabdus japonica' (GCF 900115195.1)	Xenorhabdus santafensis 12	28.7	[25.4 - 32.4]	24.9	[22.6 - 27.4]	26.8	[23.9 - 29.9]	0.81
'Xenorhabdus mauleonii' (GCF 002632685.1)	'Xenorhabdus japonica' (GCF 900115195.1)	29	[25.6 - 32.6]	24.9	[22.6 - 27.4]	27	[24.1 - 30.1]	1.23
'Xenorhabdus santafensis' (GCF 033949405.1)	'Xenorhabdus japonica' (GCF 900115195.1)	28.7	[25.4 - 32.4]	24.9	[22.6 - 27.4]	26.8	[23.9 - 29.9]	0.74
'Xenorhabdus santafensis' (GCF 033949405.1)	Xenorhabdus japonica DSM 16522	28.7	[25.4 - 32.4]	24.9	[22.6 - 27.4]	26.8	[23.9 - 29.9]	0.74
'Xenorhabdus santafensis' (GCF 033949405.1)	Xenorhabdus thailandensis CCN3.3	25.4	[22.0 - 29.0]	24.8	[22.5 - 27.3]	24.1	[21.3 - 27.2]	0.22
'Xenorhabdus mauleonii' (GCF 002632685.1)	Xenorhabdus ehlersii DSM 16337	29.4	[26.0 - 33.0]	24.8	[22.5 - 27.3]	27.3	[24.4 - 30.4]	0.34
'Xenorhabdus santafensis' (GCF 033949405.1)	Xenorhabdus ishibashii DSM 22670	27	[23.7 - 30.7]	24.8	[22.4 - 27.2]	25.5	[22.6 - 28.6]	0.51
'Xenorhabdus eapokensis' (GCF 001908105.1)	'Xenorhabdus santafensis' (GCF 033949405.1)	27.4	[24.0 - 31.0]	24.8	[22.5 - 27.3]	25.7	[22.8 - 28.8]	0.04
'Xenorhabdus yunnanensis' (GCF 028598805.1)	'Xenorhabdus santafensis' (GCF 033949405.1)	27.3	[23.9 - 30.9]	24.8	[22.5 - 27.3]	25.7	[22.8 - 28.8]	0.31
'Xenorhabdus entomophaga' (GCF 037996725.1)	Xenorhabdus aichiensis XENO-7 T	31.2	[27.9 - 34.8]	24.8	[22.5 - 27.3]	28.7	[25.7 - 31.8]	0.74
'Xenorhabdus doucetiae' (GCF 000968195.1)	Xenorhabdus mauleonii DSM 17908	28.3	[25.0 - 32.0]	24.8	[22.5 - 27.3]	26.5	[23.6 - 29.6]	1.81
'Xenorhabdus santafensis' (GCF 033949405.1)	Xenorhabdus yunnanensis XENO-10T	27.3	[23.9 - 30.9]	24.8	[22.5 - 27.3]	25.7	[22.8 - 28.8]	0.4
'Xenorhabdus szentirmaii' (GCF 002632595.1)	Xenorhabdus beddingii DSM 4764	28	[24.7 - 31.7]	24.8	[22.5 - 27.3]	26.2	[23.4 - 29.4]	0.81
'Xenorhabdus aichiensis' (GCF 028598775.1)	'Xenorhabdus entomophaga' (GCF 037996725.1)	31.2	[27.9 - 34.8]	24.8	[22.5 - 27.3]	28.7	[25.7 - 31.8]	0.75
'Xenorhabdus santafensis' (GCF 033949405.1)	Xenorhabdus doucetiae DSM 17909	27.1	[23.8 - 30.7]	24.8	[22.5 - 27.3]	25.5	[22.6 - 28.6]	2.04
'Xenorhabdus entomophaga' (GCF 037996725.1)	Xenorhabdus szentirmaii DSM 16338	27.1	[23.8 - 30.8]	24.8	[22.5 - 27.3]	25.5	[22.6 - 28.6]	0.1
'Xenorhabdus szentirmaii' (GCF 002632595.1)	'Xenorhabdus ishibashii' (GCF 002632755.1)	29.5	[26.1 - 33.1]	24.8	[22.5 - 27.3]	27.4	[24.5 - 30.5]	1.45
'Xenorhabdus santafensis' (GCF 033949405.1)	Xenorhabdus eapokensis DL20	27.4	[24.0 - 31.0]	24.8	[22.5 - 27.3]	25.7	[22.8 - 28.8]	0.04
'Xenorhabdus yunnanensis' (GCF 028598805.1)	Xenorhabdus santafensis 12	27.3	[23.9 - 30.9]	24.8	[22.5 - 27.3]	25.7	[22.8 - 28.8]	0.38
'Xenorhabdus eapokensis' (GCF 001908105.1)	Xenorhabdus santafensis 12	27.4	[24.0 - 31.0]	24.8	[22.5 - 27.3]	25.7	[22.8 - 28.8]	0.02
'Xenorhabdus beddingii' (GCF 002127545.1)	'Xenorhabdus szentirmaii' (GCF 002632595.1)	28	[24.7 - 31.7]	24.8	[22.5 - 27.3]	26.2	[23.4 - 29.4]	0.81
'Xenorhabdus szentirmaii' (GCF 002632595.1)	'Xenorhabdus entomophaga' (GCF 037996725.1)	28.3	[24.9 - 31.9]	24.8	[22.5 - 27.3]	26.4	[23.5 - 29.5]	0.51
'Xenorhabdus entomophaga' (GCF 037996725.1)	Xenorhabdus indica DSM 17382	27.9	[24.6 - 31.6]	24.8	[22.5 - 27.3]	26.1	[23.3 - 29.2]	1.01
'Xenorhabdus santafensis' (GCF 033949405.1)	Xenorhabdus ehlersii DSM 16337	27.9	[24.5 - 31.5]	24.8	[22.5 - 27.3]	26.1	[23.2 - 29.2]	0.33
'Xenorhabdus mauleonii' (GCF 002632685.1)	'Xenorhabdus taiwanensis' (GCF 036512875.1)	27.7	[24.4 - 31.4]	24.8	[22.5 - 27.3]	26	[23.1 - 29.1]	0.15
'Xenorhabdus hominickii' (GCF 001721185.1)	'Xenorhabdus budapestensis' (GCF 048081655.1)	28.5	[25.2 - 32.2]	24.8	[22.5 - 27.3]	26.6	[23.7 - 29.7]	0.22
'Xenorhabdus budapestensis' (GCF 048081655.1)	Xenorhabdus yunnanensis XENO-10T	28.5	[25.1 - 32.1]	24.8	[22.4 - 27.2]	26.6	[23.7 - 29.7]	0.16
'Xenorhabdus miraniensis' (GCF 002632615.1)	Xenorhabdus szentirmaii DSM 16338	29.6	[26.2 - 33.2]	24.8	[22.5 - 27.2]	27.4	[24.5 - 30.5]	0.31
'Xenorhabdus szentirmaii' (GCF 002632595.1)	Xenorhabdus ishibashii DSM 22670	29.5	[26.1 - 33.1]	24.8	[22.5 - 27.3]	27.4	[24.5 - 30.5]	1.45
'Xenorhabdus bovienii SS-2004' (GCF 000027225.1)	'Xenorhabdus khoisanae' (GCF 963865795.1)	30.6	[27.3 - 34.2]	24.8	[22.5 - 27.3]	28.2	[25.3 - 31.3]	1.36
'Xenorhabdus beddingii' (GCF 002127545.1)	Xenorhabdus szentirmaii DSM 16338	27.1	[23.7 - 30.7]	24.8	[22.5 - 27.3]	25.5	[22.6 - 28.6]	1.21
'Xenorhabdus yunnanensis' (GCF 028598805.1)	'Xenorhabdus budapestensis' (GCF 048081655.1)	28.5	[25.1 - 32.1]	24.8	[22.4 - 27.2]	26.6	[23.7 - 29.7]	0.07
'Xenorhabdus mauleonii' (GCF 002632685.1)	Xenorhabdus doucetiae DSM 17909	28.3	[24.9 - 31.9]	24.8	[22.5 - 27.3]	26.4	[23.5 - 29.5]	1.55
'Xenorhabdus mauleonii' (GCF 002632685.1)	Xenorhabdus ehlersii DSM 16337	29	[25.6 - 32.6]	24.8	[22.5 - 27.3]	27	[24.1 - 30.1]	0.16
'Xenorhabdus ehlersii' (GCF 002632445.1)	'Xenorhabdus mauleonii' (GCF 002632685.1)	29.4	[26.0 - 33.0]	24.8	[22.5 - 27.3]	27.3	[24.4 - 30.4]	0.34
'Xenorhabdus littoralis' (GCF 033949365.1)	Xenorhabdus bovienii subsp. africana XENO-1	29.2	[25.8 - 32.8]	24.8	[22.5 - 27.3]	27.1	[24.2 - 30.2]	1.63
'Xenorhabdus ehlersii' (GCF 002632445.1)	Xenorhabdus mauleonii DSM 17908	29.4	[26.0 - 33.0]	24.8	[22.4 - 27.2]	27.3	[24.4 - 30.4]	0.3
'Xenorhabdus taiwanensis' (GCF 036512875.1)	Xenorhabdus mauleonii DSM 17908	27.6	[24.3 - 31.3]	24.8	[22.4 - 27.2]	25.9	[23.0 - 29.0]	0.11
'Xenorhabdus indica' (GCF 014467235.1)	'Xenorhabdus entomophaga' (GCF 037996725.1)	27.9	[24.6 - 31.6]	24.8	[22.5 - 27.3]	26.1	[23.3 - 29.2]	0.93
'Xenorhabdus yunnanensis' (GCF 028598805.1)	Xenorhabdus bovienii subsp. africana XENO-1	30.6	[27.2 - 34.2]	24.8	[22.5 - 27.3]	28.2	[25.3 - 31.3]	1.59
'Xenorhabdus ishibashii' (GCF 002632755.1)	Xenorhabdus santafensis 12	27	[23.7 - 30.7]	24.8	[22.4 - 27.2]	25.5	[22.6 - 28.6]	0.58
'Xenorhabdus thailandensis' (GCF 037996785.1)	Xenorhabdus santafensis 12	25.4	[22.0 - 29.0]	24.8	[22.5 - 27.3]	24.1	[21.3 - 27.2]	0.29
'Xenorhabdus santafensis' (GCF 033949405.1)	'Xenorhabdus thailandensis' (GCF 037996785.1)	25.4	[22.0 - 29.0]	24.8	[22.5 - 27.3]	24.1	[21.3 - 27.2]	0.22
'Xenorhabdus ishibashii' (GCF 002632755.1)	'Xenorhabdus santafensis' (GCF 033949405.1)	27	[23.7 - 30.7]	24.8	[22.4 - 27.2]	25.5	[22.6 - 28.6]	0.51
'Xenorhabdus thailandensis' (GCF 037996785.1)	'Xenorhabdus budapestensis' (GCF 048081655.1)	25.2	[21.9 - 28.9]	24.7	[22.4 - 27.2]	24	[21.2 - 27.1]	0.02
'Xenorhabdus budapestensis' (GCF 048081655.1)	Xenorhabdus anantnagensis XENO-2	28.4	[25.0 - 32.0]	24.7	[22.4 - 27.2]	26.5	[23.6 - 29.6]	0.35
'Xenorhabdus thuongxuanensis' (GCF 001908095.1)	'Xenorhabdus santafensis' (GCF 033949405.1)	26.8	[23.5 - 30.4]	24.7	[22.4 - 27.2]	25.2	[22.4 - 28.4]	0.4
'Xenorhabdus entomophaga' (GCF 037996725.1)	'Xenorhabdus budapestensis' (GCF 048081655.1)	28.2	[24.9 - 31.8]	24.7	[22.3 - 27.1]	26.3	[23.4 - 29.4]	0.67
'Xenorhabdus anantnagensis' (GCF 028598555.1)	'Xenorhabdus budapestensis' (GCF 048081655.1)	28.4	[25.0 - 32.0]	24.7	[22.4 - 27.2]	26.5	[23.6 - 29.6]	0.33
'Xenorhabdus szentirmaii' (GCF 002632595.1)	'Xenorhabdus khoisanae' (GCF 963865795.1)	30.2	[26.9 - 33.8]	24.7	[22.4 - 27.2]	27.9	[25.0 - 31.0]	0.78
'Xenorhabdus budapestensis' (GCF 048081655.1)	Xenorhabdus miraniensis DSM 17902	30.1	[26.7 - 33.7]	24.7	[22.3 - 27.1]	27.8	[24.9 - 30.9]	0.46
'Xenorhabdus japonica' (GCF 900115195.1)	Xenorhabdus aichiensis XENO-7 T	31	[27.6 - 34.6]	24.7	[22.4 - 27.2]	28.4	[25.5 - 31.5]	1.91
'Xenorhabdus santafensis' (GCF 033949405.1)	Xenorhabdus vietnamensis DSM 22392	27.1	[23.7 - 30.7]	24.7	[22.4 - 27.2]	25.5	[22.6 - 28.6]	0.46
'Xenorhabdus miraniensis' (GCF 002632615.1)	'Xenorhabdus budapestensis' (GCF 048081655.1)	30.1	[26.7 - 33.7]	24.7	[22.3 - 27.1]	27.8	[24.9 - 30.9]	0.46
'Xenorhabdus eapokensis' (GCF 001908105.1)	'Xenorhabdus mauleonii' (GCF 002632685.1)	28.3	[24.9 - 31.9]	24.7	[22.4 - 27.2]	26.4	[23.5 - 29.5]	0.44
'Xenorhabdus mauleonii' (GCF 002632685.1)	Xenorhabdus eapokensis DL20	28.3	[24.9 - 31.9]	24.7	[22.4 - 27.2]	26.4	[23.5 - 29.5]	0.44
'Xenorhabdus budapestensis' (GCF 048081655.1)	Xenorhabdus thailandensis CCN3.3	25.2	[21.9 - 28.9]	24.7	[22.4 - 27.2]	24	[21.2 - 27.1]	0.02
'Xenorhabdus anantnagensis' (GCF 028598555.1)	Xenorhabdus bovienii subsp. africana XENO-1	30.7	[27.4 - 34.3]	24.7	[22.4 - 27.2]	28.3	[25.4 - 31.4]	1.85
'Xenorhabdus aichiensis' (GCF 028598775.1)	'Xenorhabdus japonica' (GCF 900115195.1)	31	[27.6 - 34.6]	24.7	[22.4 - 27.2]	28.4	[25.5 - 31.5]	1.93
'Xenorhabdus eapokensis' (GCF 001908105.1)	Xenorhabdus mauleonii DSM 17908	28.2	[24.9 - 31.9]	24.7	[22.4 - 27.2]	26.4	[23.5 - 29.5]	0.41
'Xenorhabdus beddingii' (GCF 002127545.1)	Xenorhabdus aichiensis XENO-7 T	30.4	[27.0 - 34.0]	24.7	[22.4 - 27.1]	28	[25.1 - 31.1]	0.58
'Xenorhabdus beddingii' (GCF 002127545.1)	Xenorhabdus bovienii subsp. africana XENO-1	28.8	[25.4 - 32.4]	24.7	[22.3 - 27.1]	26.8	[23.9 - 29.9]	0.46
'Xenorhabdus vietnamensis' (GCF 002127535.1)	Xenorhabdus santafensis 12	27.1	[23.7 - 30.7]	24.7	[22.4 - 27.2]	25.5	[22.6 - 28.6]	0.53
'Xenorhabdus mauleonii' (GCF 002632685.1)	'Xenorhabdus ishibashii' (GCF 002632755.1)	27.5	[24.1 - 31.1]	24.7	[22.4 - 27.2]	25.8	[22.9 - 28.9]	1
'Xenorhabdus miraniensis' (GCF 002632615.1)	'Xenorhabdus indica' (GCF 014467235.1)	30	[26.6 - 33.6]	24.7	[22.4 - 27.1]	27.7	[24.8 - 30.8]	0.73
'Xenorhabdus thuongxuanensis' (GCF 001908095.1)	'Xenorhabdus mauleonii' (GCF 002632685.1)	26.9	[23.6 - 30.6]	24.7	[22.4 - 27.1]	25.3	[22.5 - 28.5]	0.89
'Xenorhabdus szentirmaii' (GCF 002632595.1)	'Xenorhabdus miraniensis' (GCF 002632615.1)	31.4	[28.0 - 35.0]	24.7	[22.4 - 27.2]	28.8	[25.9 - 31.9]	0.71
Xenorhabdus bALN7.1'	'Xenorhabdus indica' (GCF 014467235.1)	25.7	[22.4 - 29.3]	24.7	[22.4 - 27.2]	24.4	[21.5 - 27.5]	0.4
'Xenorhabdus mauleonii' (GCF 002632685.1)	Xenorhabdus ishibashii DSM 22670	27.5	[24.1 - 31.1]	24.7	[22.4 - 27.2]	25.8	[22.9 - 28.9]	1
'Xenorhabdus indica' (GCF 014467235.1)	Xenorhabdus miraniensis DSM 17902	30	[26.6 - 33.6]	24.7	[22.4 - 27.1]	27.7	[24.8 - 30.8]	0.73
'Xenorhabdus mauleonii' (GCF 002632685.1)	Xenorhabdus thuongxuanensis 30TX1	26.9	[23.6 - 30.6]	24.7	[22.4 - 27.1]	25.3	[22.5 - 28.5]	0.89
Xenorhabdus bALN7.1'	'Xenorhabdus budapestensis' (GCF 048081655.1)	24.2	[20.9 - 27.8]	24.7	[22.3 - 27.1]	23.2	[20.3 - 26.3]	0.16
Xenorhabdus bALN11.5'	'Xenorhabdus indica' (GCF 014467235.1)	25.6	[22.2 - 29.2]	24.7	[22.4 - 27.2]	24.3	[21.4 - 27.4]	0.42
Xenorhabdus bALN7.1'	Xenorhabdus indica DSM 17382	25.6	[22.2 - 29.2]	24.7	[22.4 - 27.2]	24.3	[21.4 - 27.4]	0.5
'Xenorhabdus aichiensis' (GCF 028598775.1)	Xenorhabdus japonica DSM 16522	31	[27.6 - 34.6]	24.7	[22.4 - 27.2]	28.4	[25.5 - 31.5]	1.93
'Xenorhabdus thuongxuanensis' (GCF 001908095.1)	Xenorhabdus santafensis 12	26.8	[23.5 - 30.4]	24.7	[22.4 - 27.2]	25.2	[22.4 - 28.4]	0.47
'Xenorhabdus aichiensis' (GCF 028598775.1)	Xenorhabdus beddingii DSM 4764	30.4	[27.0 - 34.0]	24.7	[22.4 - 27.1]	28	[25.1 - 31.1]	0.56
Xenorhabdus bALN11.5'	Xenorhabdus indica DSM 17382	25.7	[22.4 - 29.3]	24.7	[22.4 - 27.2]	24.4	[21.5 - 27.5]	0.48
'Xenorhabdus santafensis' (GCF 033949405.1)	Xenorhabdus ehlersii DSM 16337	28.4	[25.0 - 32.0]	24.7	[22.4 - 27.2]	26.5	[23.6 - 29.6]	0.15
'Xenorhabdus beddingii' (GCF 002127545.1)	'Xenorhabdus aichiensis' (GCF 028598775.1)	30.4	[27.0 - 34.0]	24.7	[22.4 - 27.1]	28	[25.1 - 31.1]	0.56
'Xenorhabdus miraniensis' (GCF 002632615.1)	Xenorhabdus indica DSM 17382	30	[26.6 - 33.6]	24.7	[22.4 - 27.1]	27.7	[24.8 - 30.8]	0.81
'Xenorhabdus ehlersii' (GCF 002632445.1)	'Xenorhabdus santafensis' (GCF 033949405.1)	28.4	[25.0 - 32.0]	24.7	[22.4 - 27.2]	26.5	[23.6 - 29.6]	0.15
'Xenorhabdus vietnamensis' (GCF 002127535.1)	'Xenorhabdus santafensis' (GCF 033949405.1)	27.1	[23.7 - 30.7]	24.7	[22.4 - 27.2]	25.5	[22.6 - 28.6]	0.46
'Xenorhabdus thuongxuanensis' (GCF 001908095.1)	Xenorhabdus mauleonii DSM 17908	26.9	[23.6 - 30.6]	24.7	[22.3 - 27.1]	25.3	[22.5 - 28.5]	0.85
'Xenorhabdus ishibashii' (GCF 002632755.1)	Xenorhabdus mauleonii DSM 17908	27.4	[24.1 - 31.1]	24.7	[22.4 - 27.2]	25.7	[22.9 - 28.8]	0.96
'Xenorhabdus budapestensis' (GCF 048081655.1)	Xenorhabdus griffiniae ID10	26.3	[23.0 - 30.0]	24.7	[22.4 - 27.1]	24.9	[22.0 - 28.0]	0.44
'Xenorhabdus budapestensis' (GCF 048081655.1)	Xenorhabdus ehlersii DSM 16337	27.9	[24.6 - 31.6]	24.7	[22.4 - 27.2]	26.1	[23.2 - 29.2]	0.39
'Xenorhabdus santafensis' (GCF 033949405.1)	Xenorhabdus thuongxuanensis 30TX1	26.8	[23.5 - 30.4]	24.7	[22.4 - 27.2]	25.2	[22.4 - 28.4]	0.4
Xenorhabdus bALN11.5'	'Xenorhabdus budapestensis' (GCF 048081655.1)	24.3	[20.9 - 27.9]	24.7	[22.4 - 27.2]	23.2	[20.4 - 26.3]	0.13
'Xenorhabdus vietnamensis' (GCF 002127535.1)	'Xenorhabdus mauleonii' (GCF 002632685.1)	28.4	[25.0 - 32.0]	24.7	[22.3 - 27.1]	26.5	[23.6 - 29.6]	0.95
'Xenorhabdus bovienii SS-2004' (GCF 000027225.1)	'Xenorhabdus yunnanensis' (GCF 028598805.1)	29.6	[26.3 - 33.3]	24.7	[22.4 - 27.2]	27.5	[24.5 - 30.6]	1.83
'Xenorhabdus taiwanensis' (GCF 036512875.1)	Xenorhabdus santafensis 12	27.2	[23.8 - 30.8]	24.7	[22.4 - 27.2]	25.6	[22.7 - 28.7]	0.27
'Xenorhabdus ehlersii' (GCF 002632445.1)	'Xenorhabdus budapestensis' (GCF 048081655.1)	27.9	[24.6 - 31.6]	24.7	[22.4 - 27.2]	26.1	[23.2 - 29.2]	0.39
'Xenorhabdus mauleonii' (GCF 002632685.1)	Xenorhabdus vietnamensis DSM 22392	28.4	[25.0 - 32.0]	24.7	[22.3 - 27.1]	26.5	[23.6 - 29.6]	0.95
'Xenorhabdus santafensis' (GCF 033949405.1)	'Xenorhabdus taiwanensis' (GCF 036512875.1)	27.2	[23.8 - 30.8]	24.7	[22.4 - 27.2]	25.6	[22.7 - 28.7]	0.34
'Xenorhabdus szentirmaii' (GCF 002632595.1)	Xenorhabdus miraniensis DSM 17902	31.4	[28.0 - 35.0]	24.7	[22.4 - 27.2]	28.8	[25.9 - 31.9]	0.71
'Xenorhabdus bovienii SS-2004' (GCF 000027225.1)	Xenorhabdus yunnanensis XENO-10T	29.6	[26.3 - 33.3]	24.7	[22.4 - 27.2]	27.5	[24.5 - 30.6]	1.92
'Xenorhabdus ehlersii' (GCF 002632445.1)	Xenorhabdus santafensis 12	28.4	[25.0 - 32.0]	24.7	[22.4 - 27.2]	26.5	[23.6 - 29.6]	0.08
'Xenorhabdus szentirmaii' (GCF 002632595.1)	Xenorhabdus khoisanae SF87	29	[25.6 - 32.6]	24.6	[22.3 - 27.1]	26.9	[24.0 - 30.0]	0.58
'Xenorhabdus ehlersii' (GCF 002632445.1)	Xenorhabdus aichiensis XENO-7 T	31	[27.7 - 34.6]	24.6	[22.2 - 27.0]	28.5	[25.5 - 31.6]	1.02
'Xenorhabdus ehlersii' (GCF 002632445.1)	Xenorhabdus bovienii subsp. africana XENO-1	30.4	[27.0 - 34.0]	24.6	[22.3 - 27.1]	28	[25.1 - 31.1]	1.13
'Xenorhabdus griffiniae' (GCF 001028135.1)	'Xenorhabdus santafensis' (GCF 033949405.1)	25.7	[22.4 - 29.3]	24.6	[22.3 - 27.1]	24.4	[21.5 - 27.5]	1.24
'Xenorhabdus mauleonii' (GCF 002632685.1)	Xenorhabdus griffiniae ID10	25.9	[22.6 - 29.5]	24.6	[22.3 - 27.1]	24.5	[21.7 - 27.6]	0.29
Xenorhabdus bALN7.1'	Xenorhabdus santafensis 12	25.2	[21.9 - 28.9]	24.6	[22.3 - 27.1]	24	[21.1 - 27.1]	0.15
'Xenorhabdus aichiensis' (GCF 028598775.1)	Xenorhabdus ehlersii DSM 16337	30.4	[27.0 - 34.0]	24.6	[22.3 - 27.1]	28	[25.1 - 31.1]	0.86
Xenorhabdus bALN11.5'	'Xenorhabdus santafensis' (GCF 033949405.1)	25.4	[22.0 - 29.0]	24.6	[22.3 - 27.1]	24.1	[21.2 - 27.2]	0.1
Xenorhabdus siamensis ' (GCF 037996745.1)	'Xenorhabdus khoisanae' (GCF 963865795.1)	27.7	[24.4 - 31.4]	24.6	[22.3 - 27.1]	26	[23.1 - 29.1]	0.84
'Xenorhabdus entomophaga' (GCF 037996725.1)	Xenorhabdus siamensis' (GCF 037996745.1)	27.2	[23.9 - 30.9]	24.6	[22.3 - 27.1]	25.6	[22.7 - 28.7]	1.11
'Xenorhabdus khoisanae' (GCF 963865795.1)	Xenorhabdus siamensis AUT15.5	27.7	[24.4 - 31.4]	24.6	[22.3 - 27.1]	26	[23.1 - 29.1]	0.84
'Xenorhabdus aichiensis' (GCF 028598775.1)	Xenorhabdus ehlersii DSM 16337	31	[27.7 - 34.6]	24.6	[22.2 - 27.0]	28.5	[25.5 - 31.6]	1.04
'Xenorhabdus entomophaga' (GCF 037996725.1)	Xenorhabdus siamensis AUT15.5	27.2	[23.9 - 30.9]	24.6	[22.3 - 27.1]	25.6	[22.7 - 28.7]	1.11
'Xenorhabdus khoisanae' (GCF 963865795.1)	Xenorhabdus szentirmaii DSM 16338	29.5	[26.1 - 33.1]	24.6	[22.3 - 27.0]	27.3	[24.4 - 30.4]	0.38
'Xenorhabdus aichiensis' (GCF 028598775.1)	'Xenorhabdus budapestensis' (GCF 048081655.1)	29.5	[26.2 - 33.2]	24.6	[22.3 - 27.0]	27.3	[24.4 - 30.4]	1.42
Xenorhabdus siamensis ' (GCF 037996745.1)	Xenorhabdus griffiniae ID10	26.2	[22.9 - 29.9]	24.6	[22.3 - 27.1]	24.8	[21.9 - 27.9]	0.88
'Xenorhabdus cabanillasii' (GCF 003386665.1)	Xenorhabdus koppenhoeferi DSM 18168	25.5	[22.2 - 29.2]	24.6	[22.3 - 27.1]	24.2	[21.4 - 27.3]	0.17
'Xenorhabdus koppenhoeferi' (GCF 014697705.1)	Xenorhabdus aichiensis XENO-7 T	29.7	[26.3 - 33.3]	24.6	[22.2 - 27.0]	27.5	[24.6 - 30.6]	1.65
'Xenorhabdus bovienii SS-2004' (GCF 000027225.1)	'Xenorhabdus entomophaga' (GCF 037996725.1)	31.7	[28.3 - 35.3]	24.6	[22.3 - 27.1]	29	[26.0 - 32.1]	1.09
'Xenorhabdus ehlersii' (GCF 002632445.1)	'Xenorhabdus aichiensis' (GCF 028598775.1)	31	[27.7 - 34.6]	24.6	[22.2 - 27.0]	28.5	[25.5 - 31.6]	1.04
'Xenorhabdus budapestensis' (GCF 048081655.1)	'Xenorhabdus khoisanae' (GCF 963865795.1)	28.3	[25.0 - 32.0]	24.6	[22.3 - 27.1]	26.4	[23.5 - 29.5]	0.39
'Xenorhabdus budapestensis' (GCF 048081655.1)	Xenorhabdus aichiensis XENO-7 T	29.5	[26.2 - 33.2]	24.6	[22.3 - 27.0]	27.3	[24.4 - 30.4]	1.41
'Xenorhabdus doucetiae' (GCF 000968195.1)	'Xenorhabdus szentirmaii' (GCF 002632595.1)	28	[24.7 - 31.6]	24.6	[22.3 - 27.1]	26.2	[23.3 - 29.3]	1.32
'Xenorhabdus griffiniae' (GCF 001028135.1)	Xenorhabdus santafensis 12	25.7	[22.4 - 29.3]	24.6	[22.3 - 27.1]	24.4	[21.5 - 27.5]	1.17
Xenorhabdus bALN7.1'	Xenorhabdus santafensis 12	25.4	[22.0 - 29.0]	24.6	[22.3 - 27.1]	24.1	[21.2 - 27.2]	0.17
Xenorhabdus bALN11.5'	'Xenorhabdus santafensis' (GCF 033949405.1)	25.2	[21.9 - 28.9]	24.6	[22.3 - 27.1]	24	[21.1 - 27.1]	0.08
'Xenorhabdus koppenhoeferi' (GCF 014697705.1)	'Xenorhabdus aichiensis' (GCF 028598775.1)	29.7	[26.3 - 33.3]	24.6	[22.2 - 27.0]	27.5	[24.6 - 30.6]	1.66
'Xenorhabdus vietnamensis' (GCF 002127535.1)	Xenorhabdus mauleonii DSM 17908	28.3	[24.9 - 31.9]	24.6	[22.3 - 27.1]	26.4	[23.5 - 29.5]	0.91
'Xenorhabdus japonica' (GCF 900115195.1)	Xenorhabdus bovienii subsp. africana XENO-1	30.9	[27.5 - 34.5]	24.5	[22.2 - 27.0]	28.3	[25.4 - 31.4]	2.02
'Xenorhabdus budapestensis' (GCF 048081655.1)	Xenorhabdus bovienii subsp. africana XENO-1	29.1	[25.8 - 32.8]	24.5	[22.2 - 27.0]	27	[24.1 - 30.1]	1.52
'Xenorhabdus bovienii SS-2004' (GCF 000027225.1)	Xenorhabdus japonica DSM 16522	30.4	[27.1 - 34.0]	24.5	[22.2 - 27.0]	28	[25.1 - 31.1]	2.26
'Xenorhabdus yunnanensis' (GCF 028598805.1)	Xenorhabdus budapestensis DSM 16342	27.9	[24.5 - 31.5]	24.5	[22.2 - 27.0]	26.1	[23.2 - 29.2]	0
'Xenorhabdus doucetiae' (GCF 000968195.1)	Xenorhabdus szentirmaii DSM 16338	26.6	[23.3 - 30.3]	24.5	[22.2 - 27.0]	25.1	[22.2 - 28.2]	1.73
'Xenorhabdus szentirmaii' (GCF 002632595.1)	Xenorhabdus yunnanensis XENO-10T	28.3	[25.0 - 31.9]	24.5	[22.1 - 26.9]	26.4	[23.5 - 29.5]	1.34
'Xenorhabdus szentirmaii' (GCF 002632595.1)	'Xenorhabdus thailandensis' (GCF 037996785.1)	25.9	[22.6 - 29.6]	24.5	[22.2 - 27.0]	24.5	[21.7 - 27.6]	1.16
'Xenorhabdus bovienii SS-2004' (GCF 000027225.1)	Xenorhabdus beddingii DSM 4764	30.2	[26.9 - 33.8]	24.5	[22.2 - 27.0]	27.8	[24.9 - 30.9]	0.22
'Xenorhabdus vietnamensis' (GCF 002127535.1)	Xenorhabdus bovienii subsp. africana XENO-1	30.9	[27.6 - 34.5]	24.5	[22.2 - 27.0]	28.4	[25.5 - 31.5]	1.74
'Xenorhabdus bovienii SS-2004' (GCF 000027225.1)	'Xenorhabdus beddingii' (GCF 002127545.1)	30.2	[26.9 - 33.8]	24.5	[22.2 - 27.0]	27.8	[24.9 - 30.9]	0.22
'Xenorhabdus ehlersii' (GCF 002632445.1)	Xenorhabdus budapestensis DSM 16342	27.7	[24.4 - 31.4]	24.5	[22.2 - 27.0]	25.9	[23.1 - 29.0]	0.46
'Xenorhabdus koppenhoeferi' (GCF 014697705.1)	Xenorhabdus bovienii subsp. africana XENO-1	29	[25.6 - 32.6]	24.5	[22.1 - 26.9]	26.9	[24.0 - 30.0]	1.76
'Xenorhabdus aichiensis' (GCF 028598775.1)	'Xenorhabdus nematophila' (GCF 040081895.1)	29.1	[25.8 - 32.8]	24.5	[22.2 - 27.0]	27	[24.1 - 30.1]	0.67
'Xenorhabdus bovienii SS-2004' (GCF 000027225.1)	Xenorhabdus anantnagensis XENO-2	30	[26.7 - 33.6]	24.5	[22.2 - 27.0]	27.7	[24.8 - 30.8]	2.11
Xenorhabdus siamensis ' (GCF 037996745.1)	Xenorhabdus ehlersii DSM 16337	28.5	[25.2 - 32.2]	24.5	[22.2 - 26.9]	26.5	[23.7 - 29.7]	1.01
'Xenorhabdus bovienii SS-2004' (GCF 000027225.1)	'Xenorhabdus anantnagensis' (GCF 028598555.1)	30	[26.7 - 33.6]	24.5	[22.2 - 27.0]	27.7	[24.8 - 30.8]	2.09
'Xenorhabdus miraniensis' (GCF 002632615.1)	Xenorhabdus budapestensis DSM 16342	29.7	[26.4 - 33.3]	24.5	[22.2 - 27.0]	27.5	[24.6 - 30.6]	0.54
'Xenorhabdus szentirmaii' (GCF 002632595.1)	'Xenorhabdus yunnanensis' (GCF 028598805.1)	28.3	[25.0 - 31.9]	24.5	[22.1 - 26.9]	26.4	[23.5 - 29.5]	1.25
'Xenorhabdus bovienii SS-2004' (GCF 000027225.1)	'Xenorhabdus japonica' (GCF 900115195.1)	30.4	[27.1 - 34.0]	24.5	[22.2 - 27.0]	28	[25.1 - 31.1]	2.26
'Xenorhabdus budapestensis' (GCF 048081655.1)	Xenorhabdus khoisanae SF87	28.5	[25.1 - 32.1]	24.5	[22.2 - 27.0]	26.5	[23.6 - 29.6]	0.6
'Xenorhabdus entomophaga' (GCF 037996725.1)	Xenorhabdus budapestensis DSM 16342	27.2	[23.8 - 30.8]	24.5	[22.2 - 27.0]	25.5	[22.6 - 28.6]	0.75
'Xenorhabdus santafensis' (GCF 033949405.1)	Xenorhabdus hominickii DSM 17903	26.7	[23.3 - 30.3]	24.5	[22.2 - 26.9]	25.1	[22.2 - 28.2]	0.05
'Xenorhabdus indica' (GCF 014467235.1)	Xenorhabdus griffiniae ID10	27.1	[23.7 - 30.7]	24.5	[22.1 - 26.9]	25.4	[22.6 - 28.5]	0.7
'Xenorhabdus szentirmaii' (GCF 002632595.1)	Xenorhabdus thailandensis CCN3.3	25.9	[22.6 - 29.6]	24.5	[22.2 - 27.0]	24.5	[21.7 - 27.6]	1.16
'Xenorhabdus nematophila' (GCF 040081895.1)	Xenorhabdus aichiensis XENO-7 T	29.1	[25.8 - 32.8]	24.5	[22.2 - 27.0]	27	[24.1 - 30.1]	0.65
'Xenorhabdus hominickii' (GCF 001721185.1)	Xenorhabdus santafensis 12	27.9	[24.5 - 31.5]	24.5	[22.2 - 27.0]	26.1	[23.2 - 29.2]	0.09
'Xenorhabdus hominickii' (GCF 001721185.1)	'Xenorhabdus santafensis' (GCF 033949405.1)	27.9	[24.5 - 31.5]	24.5	[22.2 - 27.0]	26.1	[23.2 - 29.2]	0.02
'Xenorhabdus hominickii' (GCF 001721185.1)	Xenorhabdus budapestensis DSM 16342	27.2	[23.9 - 30.9]	24.5	[22.1 - 26.9]	25.5	[22.7 - 28.7]	0.29
'Xenorhabdus anantnagensis' (GCF 028598555.1)	Xenorhabdus budapestensis DSM 16342	28	[24.6 - 31.6]	24.5	[22.2 - 27.0]	26.1	[23.2 - 29.2]	0.25
Xenorhabdus siamensis ' (GCF 037996745.1)	Xenorhabdus khoisanae SF87	27.9	[24.6 - 31.6]	24.4	[22.1 - 26.9]	26.1	[23.2 - 29.2]	1.04
'Xenorhabdus griffiniae' (GCF 001028135.1)	'Xenorhabdus budapestensis' (GCF 048081655.1)	27	[23.7 - 30.7]	24.4	[22.1 - 26.9]	25.4	[22.5 - 28.5]	1.48
'Xenorhabdus aichiensis' (GCF 028598775.1)	Xenorhabdus vietnamensis DSM 22392	30.9	[27.5 - 34.5]	24.4	[22.1 - 26.9]	28.3	[25.4 - 31.4]	1.64
'Xenorhabdus szentirmaii' (GCF 002632595.1)	Xenorhabdus japonica DSM 16522	30.4	[27.0 - 34.0]	24.4	[22.1 - 26.9]	27.9	[25.0 - 31.0]	1.68
Xenorhabdus bALN7.1'	Xenorhabdus siamensis AUT15.5	25.6	[22.2 - 29.2]	24.4	[22.1 - 26.9]	24.2	[21.4 - 27.3]	0.6
'Xenorhabdus vietnamensis' (GCF 002127535.1)	Xenorhabdus aichiensis XENO-7 T	30.9	[27.5 - 34.5]	24.4	[22.1 - 26.9]	28.3	[25.4 - 31.4]	1.63
'Xenorhabdus aichiensis' (GCF 028598775.1)	Xenorhabdus nematophila ATCC 19061	29.3	[25.9 - 32.9]	24.4	[22.1 - 26.9]	27.1	[24.2 - 30.2]	0.42
'Xenorhabdus khoisanae' (GCF 963865795.1)	Xenorhabdus indica DSM 17382	27.7	[24.4 - 31.4]	24.4	[22.1 - 26.9]	25.9	[23.0 - 29.0]	0.74
'Xenorhabdus bovienii SS-2004' (GCF 000027225.1)	'Xenorhabdus ishibashii' (GCF 002632755.1)	30.1	[26.7 - 33.7]	24.4	[22.1 - 26.9]	27.7	[24.8 - 30.8]	2.03
'Xenorhabdus ishibashii' (GCF 002632755.1)	Xenorhabdus aichiensis XENO-7 T	29.3	[25.9 - 32.9]	24.4	[22.1 - 26.9]	27.1	[24.2 - 30.2]	1.68
'Xenorhabdus thuongxuanensis' (GCF 001908095.1)	'Xenorhabdus budapestensis' (GCF 048081655.1)	26.8	[23.5 - 30.5]	24.4	[22.1 - 26.9]	25.2	[22.3 - 28.3]	0.16
'Xenorhabdus koppenhoeferi' (GCF 014697705.1)	Xenorhabdus cabanillasii DSM 17905	27.7	[24.4 - 31.4]	24.4	[22.1 - 26.9]	25.9	[23.0 - 29.0]	0.07
'Xenorhabdus aichiensis' (GCF 028598775.1)	Xenorhabdus griffiniae ID10	27.6	[24.3 - 31.3]	24.4	[22.1 - 26.9]	25.9	[23.0 - 29.0]	0.98
Xenorhabdus bALN11.5'	Xenorhabdus siamensis AUT15.5	25.8	[22.4 - 29.4]	24.4	[22.1 - 26.9]	24.4	[21.5 - 27.5]	0.58
Xenorhabdus bALN7.1'	Xenorhabdus siamensis ' (GCF 037996745.1)	25.6	[22.2 - 29.2]	24.4	[22.1 - 26.9]	24.2	[21.4 - 27.3]	0.6
'Xenorhabdus griffiniae' (GCF 001028135.1)	Xenorhabdus mauleonii DSM 17908	26.1	[22.8 - 29.7]	24.4	[22.1 - 26.9]	24.6	[21.8 - 27.7]	0.79
'Xenorhabdus ishibashii' (GCF 002632755.1)	'Xenorhabdus aichiensis' (GCF 028598775.1)	29.3	[25.9 - 32.9]	24.4	[22.1 - 26.9]	27.1	[24.2 - 30.2]	1.7
'Xenorhabdus khoisanae' (GCF 963865795.1)	Xenorhabdus budapestensis DSM 16342	28.1	[24.8 - 31.8]	24.4	[22.1 - 26.9]	26.2	[23.3 - 29.3]	0.47
'Xenorhabdus bovienii SS-2004' (GCF 000027225.1)	'Xenorhabdus budapestensis' (GCF 048081655.1)	29.8	[26.5 - 33.4]	24.4	[22.1 - 26.9]	27.5	[24.6 - 30.6]	1.76
'Xenorhabdus anantnagensis' (GCF 028598555.1)	Xenorhabdus szentirmaii DSM 16338	28.3	[24.9 - 31.9]	24.4	[22.1 - 26.8]	26.3	[23.4 - 29.4]	1.1
'Xenorhabdus aichiensis' (GCF 028598775.1)	Xenorhabdus budapestensis DSM 16342	29.1	[25.7 - 32.7]	24.4	[22.1 - 26.9]	27	[24.1 - 30.1]	1.5
'Xenorhabdus griffiniae' (GCF 001028135.1)	'Xenorhabdus indica' (GCF 014467235.1)	27.5	[24.2 - 31.2]	24.4	[22.1 - 26.9]	25.8	[22.9 - 28.9]	1.74
'Xenorhabdus bovienii SS-2004' (GCF 000027225.1)	Xenorhabdus vietnamensis DSM 22392	30.6	[27.3 - 34.2]	24.4	[22.1 - 26.9]	28.1	[25.2 - 31.2]	1.98
'Xenorhabdus cabanillasii' (GCF 003386665.1)	'Xenorhabdus koppenhoeferi' (GCF 014697705.1)	27.7	[24.4 - 31.4]	24.4	[22.1 - 26.9]	25.9	[23.0 - 29.0]	0.07
'Xenorhabdus miraniensis' (GCF 002632615.1)	Xenorhabdus siamensis' (GCF 037996745.1)	28.6	[25.2 - 32.2]	24.4	[22.1 - 26.9]	26.6	[23.7 - 29.7]	0.91
'Xenorhabdus aichiensis' (GCF 028598775.1)	Xenorhabdus ishibashii DSM 22670	29.3	[25.9 - 32.9]	24.4	[22.1 - 26.9]	27.1	[24.2 - 30.2]	1.7
'Xenorhabdus santafensis' (GCF 033949405.1)	Xenorhabdus griffiniae ID10	26	[22.7 - 29.7]	24.4	[22.1 - 26.9]	24.6	[21.7 - 27.7]	0.2
'Xenorhabdus aichiensis' (GCF 028598775.1)	'Xenorhabdus taiwanensis' (GCF 036512875.1)	29.5	[26.1 - 33.1]	24.4	[22.1 - 26.9]	27.3	[24.4 - 30.4]	0.85
Xenorhabdus siamensis ' (GCF 037996745.1)	Xenorhabdus thailandensis CCN3.3	26.2	[22.8 - 29.8]	24.4	[22.1 - 26.9]	24.7	[21.8 - 27.8]	0.46
'Xenorhabdus yunnanensis' (GCF 028598805.1)	Xenorhabdus szentirmaii DSM 16338	27.1	[23.7 - 30.7]	24.4	[22.1 - 26.8]	25.4	[22.5 - 28.5]	0.85
'Xenorhabdus bovienii SS-2004' (GCF 000027225.1)	Xenorhabdus budapestensis DSM 16342	29.1	[25.7 - 32.7]	24.4	[22.1 - 26.8]	26.9	[24.0 - 30.0]	1.84
'Xenorhabdus taiwanensis' (GCF 036512875.1)	'Xenorhabdus budapestensis' (GCF 048081655.1)	27.6	[24.2 - 31.2]	24.4	[22.1 - 26.9]	25.8	[22.9 - 28.9]	0.58
'Xenorhabdus bovienii SS-2004' (GCF 000027225.1)	Xenorhabdus ishibashii DSM 22670	30.1	[26.7 - 33.7]	24.4	[22.1 - 26.9]	27.7	[24.8 - 30.8]	2.03
'Xenorhabdus indica' (GCF 014467235.1)	'Xenorhabdus khoisanae' (GCF 963865795.1)	27.7	[24.4 - 31.4]	24.4	[22.1 - 26.9]	25.9	[23.0 - 29.0]	0.66
'Xenorhabdus thailandensis' (GCF 037996785.1)	Xenorhabdus siamensis AUT15.5	26.2	[22.8 - 29.8]	24.4	[22.1 - 26.9]	24.7	[21.8 - 27.8]	0.46
'Xenorhabdus griffiniae' (GCF 001028135.1)	'Xenorhabdus mauleonii' (GCF 002632685.1)	26.1	[22.8 - 29.8]	24.4	[22.1 - 26.9]	24.7	[21.8 - 27.8]	0.75
'Xenorhabdus bovienii SS-2004' (GCF 000027225.1)	'Xenorhabdus vietnamensis' (GCF 002127535.1)	30.6	[27.3 - 34.2]	24.4	[22.1 - 26.9]	28.1	[25.2 - 31.2]	1.98
Xenorhabdus siamensis ' (GCF 037996745.1)	Xenorhabdus miraniensis DSM 17902	28.6	[25.2 - 32.2]	24.4	[22.1 - 26.9]	26.6	[23.7 - 29.7]	0.91
'Xenorhabdus vietnamensis' (GCF 002127535.1)	'Xenorhabdus aichiensis' (GCF 028598775.1)	30.9	[27.5 - 34.5]	24.4	[22.1 - 26.9]	28.3	[25.4 - 31.4]	1.64
'Xenorhabdus griffiniae' (GCF 001028135.1)	Xenorhabdus indica DSM 17382	27.5	[24.2 - 31.2]	24.4	[22.1 - 26.9]	25.8	[22.9 - 28.9]	1.82
'Xenorhabdus bovienii SS-2004' (GCF 000027225.1)	Xenorhabdus ehlersii DSM 16337	30.9	[27.5 - 34.5]	24.4	[22.1 - 26.9]	28.3	[25.4 - 31.4]	1.19
'Xenorhabdus miraniensis' (GCF 002632615.1)	Xenorhabdus siamensis AUT15.5	28.6	[25.2 - 32.2]	24.4	[22.1 - 26.9]	26.6	[23.7 - 29.7]	0.91
'Xenorhabdus budapestensis' (GCF 048081655.1)	Xenorhabdus thuongxuanensis 30TX1	26.8	[23.5 - 30.5]	24.4	[22.1 - 26.9]	25.2	[22.3 - 28.3]	0.16
'Xenorhabdus taiwanensis' (GCF 036512875.1)	Xenorhabdus aichiensis XENO-7 T	29.5	[26.1 - 33.1]	24.4	[22.1 - 26.9]	27.3	[24.4 - 30.4]	0.83
Xenorhabdus siamensis ' (GCF 037996745.1)	'Xenorhabdus thailandensis' (GCF 037996785.1)	26.2	[22.8 - 29.8]	24.4	[22.1 - 26.9]	24.7	[21.8 - 27.8]	0.46
'Xenorhabdus szentirmaii' (GCF 002632595.1)	'Xenorhabdus japonica' (GCF 900115195.1)	30.4	[27.0 - 34.0]	24.4	[22.1 - 26.9]	27.9	[25.0 - 31.0]	1.68
Xenorhabdus bALN11.5'	Xenorhabdus siamensis' (GCF 037996745.1)	25.8	[22.4 - 29.4]	24.4	[22.1 - 26.9]	24.4	[21.5 - 27.5]	0.58
'Xenorhabdus ishibashii' (GCF 002632755.1)	Xenorhabdus siamensis' (GCF 037996745.1)	29	[25.7 - 32.6]	24.3	[22.0 - 26.8]	26.9	[24.0 - 30.0]	0.17
'Xenorhabdus szentirmaii' (GCF 002632595.1)	Xenorhabdus doucetiae DSM 17909	27.3	[24.0 - 31.0]	24.3	[22.0 - 26.8]	25.6	[22.7 - 28.7]	1.1
'Xenorhabdus ishibashii' (GCF 002632755.1)	Xenorhabdus bovienii subsp. africana XENO-1	29.6	[26.2 - 33.2]	24.3	[22.0 - 26.8]	27.3	[24.4 - 30.4]	1.79
'Xenorhabdus kozodoii' (GCF 002632875.1)	'Xenorhabdus santafensis' (GCF 033949405.1)	26.6	[23.2 - 30.2]	24.3	[21.9 - 26.7]	25	[22.1 - 28.1]	1.26
Xenorhabdus siamensis ' (GCF 037996745.1)	Xenorhabdus anantnagensis XENO-2	27.1	[23.7 - 30.7]	24.3	[22.0 - 26.7]	25.4	[22.5 - 28.5]	0.09
'Xenorhabdus budapestensis' (GCF 048081655.1)	Xenorhabdus eapokensis DL20	27.5	[24.2 - 31.2]	24.3	[22.0 - 26.8]	25.7	[22.8 - 28.8]	0.28
'Xenorhabdus nematophila' (GCF 040081895.1)	Xenorhabdus bovienii subsp. africana XENO-1	28.8	[25.5 - 32.4]	24.3	[22.0 - 26.8]	26.7	[23.8 - 29.8]	0.76
'Xenorhabdus cabanillasii' (GCF 003386665.1)	'Xenorhabdus aichiensis' (GCF 028598775.1)	28.9	[25.6 - 32.6]	24.3	[22.0 - 26.8]	26.8	[23.9 - 29.9]	1.73
'Xenorhabdus cabanillasii' (GCF 003386665.1)	Xenorhabdus lircayensis VLS	29.7	[26.3 - 33.3]	24.3	[21.9 - 26.7]	27.4	[24.5 - 30.5]	1.25
'Xenorhabdus budapestensis' (GCF 048081655.1)	Xenorhabdus japonica DSM 16522	29.4	[26.0 - 33.0]	24.3	[22.0 - 26.8]	27.1	[24.2 - 30.2]	0.5
'Xenorhabdus szentirmaii' (GCF 002632595.1)	Xenorhabdus anantnagensis XENO-2	29.7	[26.3 - 33.3]	24.3	[22.0 - 26.8]	27.4	[24.5 - 30.5]	1.53
'Xenorhabdus eapokensis' (GCF 001908105.1)	Xenorhabdus bovienii subsp. africana XENO-1	30.1	[26.7 - 33.7]	24.3	[22.0 - 26.8]	27.7	[24.8 - 30.8]	1.24
'Xenorhabdus aichiensis' (GCF 028598775.1)	'Xenorhabdus thailandensis' (GCF 037996785.1)	27.2	[23.9 - 30.9]	24.3	[21.9 - 26.7]	25.5	[22.6 - 28.6]	1.41
'Xenorhabdus santafensis' (GCF 033949405.1)	Xenorhabdus kozodoii DSM 17907	26.6	[23.2 - 30.2]	24.3	[21.9 - 26.7]	25	[22.1 - 28.1]	1.26
'Xenorhabdus ishibashii' (GCF 002632755.1)	Xenorhabdus siamensis AUT15.5	29	[25.7 - 32.6]	24.3	[22.0 - 26.8]	26.9	[24.0 - 30.0]	0.17
'Xenorhabdus yunnanensis' (GCF 028598805.1)	Xenorhabdus siamensis' (GCF 037996745.1)	25.7	[22.3 - 29.3]	24.3	[22.0 - 26.8]	24.3	[21.4 - 27.4]	0.37
'Xenorhabdus eapokensis' (GCF 001908105.1)	'Xenorhabdus budapestensis' (GCF 048081655.1)	27.5	[24.2 - 31.2]	24.3	[22.0 - 26.8]	25.7	[22.8 - 28.8]	0.28
'Xenorhabdus taiwanensis' (GCF 036512875.1)	Xenorhabdus siamensis AUT15.5	28.5	[25.2 - 32.1]	24.3	[22.0 - 26.8]	26.5	[23.6 - 29.6]	1.02
'Xenorhabdus lircayensis' (GCF 016306625.1)	Xenorhabdus cabanillasii DSM 17905	29.7	[26.3 - 33.3]	24.3	[21.9 - 26.7]	27.4	[24.5 - 30.5]	1.28
'Xenorhabdus thailandensis' (GCF 037996785.1)	Xenorhabdus aichiensis XENO-7 T	27.2	[23.9 - 30.9]	24.3	[21.9 - 26.7]	25.5	[22.6 - 28.6]	1.39
'Xenorhabdus taiwanensis' (GCF 036512875.1)	Xenorhabdus siamensis ' (GCF 037996745.1)	28.5	[25.2 - 32.1]	24.3	[22.0 - 26.8]	26.5	[23.6 - 29.6]	1.02
'Xenorhabdus anantnagensis' (GCF 028598555.1)	Xenorhabdus siamensis AUT15.5	27.1	[23.7 - 30.7]	24.3	[22.0 - 26.7]	25.4	[22.5 - 28.5]	0.12
'Xenorhabdus indica' (GCF 014467235.1)	Xenorhabdus aichiensis XENO-7 T	28.1	[24.7 - 31.7]	24.3	[21.9 - 26.7]	26.2	[23.3 - 29.3]	1.67
'Xenorhabdus indica' (GCF 014467235.1)	'Xenorhabdus aichiensis' (GCF 028598775.1)	28.1	[24.7 - 31.7]	24.3	[21.9 - 26.7]	26.2	[23.3 - 29.3]	1.69
'Xenorhabdus indica' (GCF 014467235.1)	Xenorhabdus khoisanae SF87	28.4	[25.0 - 32.0]	24.3	[22.0 - 26.8]	26.4	[23.5 - 29.5]	0.86
'Xenorhabdus japonica' (GCF 900115195.1)	Xenorhabdus szentirmaii DSM 16338	28.9	[25.5 - 32.5]	24.3	[22.0 - 26.8]	26.8	[23.9 - 29.9]	1.28
'Xenorhabdus thailandensis' (GCF 037996785.1)	Xenorhabdus bovienii subsp. africana XENO-1	26.6	[23.3 - 30.3]	24.3	[22.0 - 26.8]	25	[22.2 - 28.1]	1.5
'Xenorhabdus kozodoii' (GCF 002632875.1)	Xenorhabdus santafensis 12	26.6	[23.2 - 30.2]	24.3	[21.9 - 26.7]	25	[22.1 - 28.1]	1.19
'Xenorhabdus yunnanensis' (GCF 028598805.1)	Xenorhabdus siamensis AUT15.5	25.7	[22.3 - 29.3]	24.3	[22.0 - 26.8]	24.3	[21.4 - 27.4]	0.37
'Xenorhabdus cabanillasii' (GCF 003386665.1)	'Xenorhabdus lircayensis' (GCF 016306625.1)	29.7	[26.3 - 33.3]	24.3	[21.9 - 26.7]	27.4	[24.5 - 30.5]	1.28
'Xenorhabdus szentirmaii' (GCF 002632595.1)	Xenorhabdus thuongxuanensis 30TX1	27.1	[23.7 - 30.7]	24.3	[22.0 - 26.8]	25.4	[22.5 - 28.5]	1.34
'Xenorhabdus anantnagensis' (GCF 028598555.1)	Xenorhabdus siamensis' (GCF 037996745.1)	27.1	[23.7 - 30.7]	24.3	[22.0 - 26.7]	25.4	[22.5 - 28.5]	0.12
Xenorhabdus siamensis ' (GCF 037996745.1)	Xenorhabdus yunnanensis XENO-10T	25.7	[22.3 - 29.3]	24.3	[22.0 - 26.8]	24.3	[21.4 - 27.4]	0.28
'Xenorhabdus bovienii SS-2004' (GCF 000027225.1)	Xenorhabdus siamensis AUT15.5	28	[24.7 - 31.7]	24.3	[22.0 - 26.7]	26.1	[23.2 - 29.2]	2.2
'Xenorhabdus nematophila' (GCF 040081895.1)	Xenorhabdus budapestensis DSM 16342	25.3	[22.0 - 29.0]	24.3	[22.0 - 26.8]	24	[21.2 - 27.1]	0.83
'Xenorhabdus budapestensis' (GCF 048081655.1)	'Xenorhabdus japonica' (GCF 900115195.1)	29.4	[26.0 - 33.0]	24.3	[22.0 - 26.8]	27.1	[24.2 - 30.2]	0.5
Xenorhabdus siamensis ' (GCF 037996745.1)	Xenorhabdus bovienii subsp. africana XENO-1	28	[24.7 - 31.6]	24.3	[22.0 - 26.8]	26.1	[23.2 - 29.2]	1.96
'Xenorhabdus thuongxuanensis' (GCF 001908095.1)	'Xenorhabdus szentirmaii' (GCF 002632595.1)	27.1	[23.7 - 30.7]	24.3	[22.0 - 26.8]	25.4	[22.5 - 28.5]	1.34
'Xenorhabdus aichiensis' (GCF 028598775.1)	Xenorhabdus cabanillasii DSM 17905	28.9	[25.6 - 32.6]	24.3	[22.0 - 26.8]	26.8	[23.9 - 29.9]	1.73
'Xenorhabdus indica' (GCF 014467235.1)	Xenorhabdus ehlersii DSM 16337	27.7	[24.4 - 31.4]	24.3	[22.0 - 26.8]	25.9	[23.0 - 29.0]	0.83
'Xenorhabdus mauleonii' (GCF 002632685.1)	Xenorhabdus kozodoii DSM 17907	26.9	[23.6 - 30.6]	24.3	[22.0 - 26.8]	25.3	[22.4 - 28.4]	0.77
'Xenorhabdus szentirmaii' (GCF 002632595.1)	'Xenorhabdus anantnagensis' (GCF 028598555.1)	29.7	[26.3 - 33.3]	24.3	[22.0 - 26.8]	27.4	[24.5 - 30.5]	1.5
'Xenorhabdus aichiensis' (GCF 028598775.1)	Xenorhabdus thailandensis CCN3.3	27.2	[23.9 - 30.9]	24.3	[21.9 - 26.7]	25.5	[22.6 - 28.6]	1.41
'Xenorhabdus aichiensis' (GCF 028598775.1)	Xenorhabdus indica DSM 17382	28.1	[24.7 - 31.7]	24.3	[21.9 - 26.7]	26.2	[23.3 - 29.3]	1.77
'Xenorhabdus cabanillasii' (GCF 003386665.1)	Xenorhabdus aichiensis XENO-7 T	28.9	[25.6 - 32.6]	24.3	[22.0 - 26.8]	26.8	[23.9 - 29.9]	1.72
'Xenorhabdus kozodoii' (GCF 002632875.1)	Xenorhabdus mauleonii DSM 17908	26.9	[23.6 - 30.6]	24.3	[22.0 - 26.7]	25.3	[22.4 - 28.4]	0.81
'Xenorhabdus hominickii' (GCF 001721185.1)	'Xenorhabdus szentirmaii' (GCF 002632595.1)	29.3	[25.9 - 32.9]	24.3	[22.0 - 26.8]	27.1	[24.2 - 30.2]	0.96
'Xenorhabdus hominickii' (GCF 001721185.1)	'Xenorhabdus mauleonii' (GCF 002632685.1)	29.1	[25.7 - 32.7]	24.3	[22.0 - 26.8]	26.9	[24.0 - 30.0]	0.51
'Xenorhabdus bovienii SS-2004' (GCF 000027225.1)	'Xenorhabdus doucetiae' (GCF 000968195.1)	29.7	[26.3 - 33.3]	24.3	[22.0 - 26.8]	27.4	[24.5 - 30.5]	0.74
'Xenorhabdus indica' (GCF 014467235.1)	Xenorhabdus bovienii subsp. africana XENO-1	28.3	[24.9 - 31.9]	24.3	[22.0 - 26.8]	26.3	[23.5 - 29.5]	1.78
'Xenorhabdus bovienii SS-2004' (GCF 000027225.1)	Xenorhabdus siamensis' (GCF 037996745.1)	28	[24.7 - 31.7]	24.3	[22.0 - 26.7]	26.1	[23.2 - 29.2]	2.2
Xenorhabdus siamensis ' (GCF 037996745.1)	Xenorhabdus ishibashii DSM 22670	29	[25.7 - 32.6]	24.3	[22.0 - 26.8]	26.9	[24.0 - 30.0]	0.17
'Xenorhabdus mauleonii' (GCF 002632685.1)	'Xenorhabdus kozodoii' (GCF 002632875.1)	26.9	[23.6 - 30.6]	24.3	[22.0 - 26.8]	25.3	[22.4 - 28.4]	0.77
'Xenorhabdus szentirmaii' (GCF 002632595.1)	Xenorhabdus griffiniae ID10	26.2	[22.8 - 29.8]	24.3	[22.0 - 26.7]	24.7	[21.8 - 27.8]	0.73
'Xenorhabdus hominickii' (GCF 001721185.1)	Xenorhabdus mauleonii DSM 17908	29	[25.6 - 32.6]	24.3	[22.0 - 26.8]	26.9	[24.0 - 30.0]	0.47
'Xenorhabdus ehlersii' (GCF 002632445.1)	Xenorhabdus siamensis' (GCF 037996745.1)	28.5	[25.2 - 32.2]	24.2	[21.9 - 26.7]	26.5	[23.6 - 29.6]	0.83
'Xenorhabdus ehlersii' (GCF 002632445.1)	'Xenorhabdus indica' (GCF 014467235.1)	27.9	[24.5 - 31.5]	24.2	[21.9 - 26.7]	26	[23.1 - 29.1]	0.65
'Xenorhabdus aichiensis' (GCF 028598775.1)	Xenorhabdus eapokensis DL20	30.3	[26.9 - 33.9]	24.2	[21.9 - 26.6]	27.8	[24.9 - 30.9]	1.14
'Xenorhabdus bovienii SS-2004' (GCF 000027225.1)	Xenorhabdus thailandensis CCN3.3	27.9	[24.6 - 31.6]	24.2	[21.9 - 26.7]	26	[23.1 - 29.1]	1.74
'Xenorhabdus japonica' (GCF 900115195.1)	Xenorhabdus budapestensis DSM 16342	28.9	[25.5 - 32.5]	24.2	[21.9 - 26.7]	26.8	[23.9 - 29.9]	0.43
'Xenorhabdus cabanillasii' (GCF 003386665.1)	'Xenorhabdus nematophila' (GCF 040081895.1)	24.6	[21.3 - 28.2]	24.2	[21.9 - 26.6]	23.4	[20.6 - 26.5]	1.06
'Xenorhabdus thuongxuanensis' (GCF 001908095.1)	Xenorhabdus siamensis' (GCF 037996745.1)	26.7	[23.4 - 30.3]	24.2	[21.9 - 26.7]	25.1	[22.2 - 28.2]	0.28
Xenorhabdus siamensis ' (GCF 037996745.1)	Xenorhabdus ehlersii DSM 16337	28.5	[25.2 - 32.2]	24.2	[21.9 - 26.7]	26.5	[23.6 - 29.6]	0.83
'Xenorhabdus bovienii SS-2004' (GCF 000027225.1)	Xenorhabdus ehlersii DSM 16337	31.2	[27.8 - 34.7]	24.2	[21.9 - 26.7]	28.5	[25.6 - 31.6]	1.37
'Xenorhabdus eapokensis' (GCF 001908105.1)	'Xenorhabdus aichiensis' (GCF 028598775.1)	30.3	[26.9 - 33.9]	24.2	[21.9 - 26.6]	27.8	[24.9 - 30.9]	1.14
'Xenorhabdus vietnamensis' (GCF 002127535.1)	'Xenorhabdus szentirmaii' (GCF 002632595.1)	29.6	[26.3 - 33.2]	24.2	[21.8 - 26.6]	27.3	[24.4 - 30.4]	1.4
'Xenorhabdus anantnagensis' (GCF 028598555.1)	Xenorhabdus indica DSM 17382	27.1	[23.8 - 30.8]	24.2	[21.9 - 26.7]	25.4	[22.5 - 28.5]	0.02
Xenorhabdus bALN7.1'	'Xenorhabdus szentirmaii' (GCF 002632595.1)	26.2	[22.8 - 29.8]	24.2	[21.9 - 26.7]	24.7	[21.8 - 27.8]	1.02
'Xenorhabdus thuongxuanensis' (GCF 001908095.1)	Xenorhabdus siamensis AUT15.5	26.7	[23.4 - 30.3]	24.2	[21.9 - 26.7]	25.1	[22.2 - 28.2]	0.28
'Xenorhabdus budapestensis' (GCF 048081655.1)	Xenorhabdus ishibashii DSM 22670	28	[24.6 - 31.6]	24.2	[21.9 - 26.7]	26.1	[23.2 - 29.2]	0.27
'Xenorhabdus indica' (GCF 014467235.1)	'Xenorhabdus yunnanensis' (GCF 028598805.1)	26.6	[23.3 - 30.2]	24.2	[21.9 - 26.6]	25	[22.1 - 28.1]	0.19
'Xenorhabdus indica' (GCF 014467235.1)	Xenorhabdus thailandensis CCN3.3	25.8	[22.5 - 29.5]	24.2	[21.9 - 26.7]	24.4	[21.6 - 27.5]	0.28
Xenorhabdus bALN7.1'	Xenorhabdus bovienii subsp. africana XENO-1	26.7	[23.4 - 30.3]	24.2	[21.9 - 26.7]	25.1	[22.2 - 28.2]	1.39
'Xenorhabdus nematophila' (GCF 040081895.1)	Xenorhabdus cabanillasii DSM 17905	24.6	[21.3 - 28.2]	24.2	[21.9 - 26.6]	23.4	[20.6 - 26.5]	1.06
'Xenorhabdus cabanillasii' (GCF 003386665.1)	Xenorhabdus ehlersii DSM 16337	27.3	[23.9 - 30.9]	24.2	[21.9 - 26.6]	25.5	[22.6 - 28.6]	0.88
'Xenorhabdus yunnanensis' (GCF 028598805.1)	Xenorhabdus indica DSM 17382	26.6	[23.3 - 30.2]	24.2	[21.9 - 26.6]	25	[22.1 - 28.1]	0.27
Xenorhabdus siamensis ' (GCF 037996745.1)	'Xenorhabdus japonica' (GCF 900115195.1)	26.5	[23.1 - 30.1]	24.2	[21.9 - 26.7]	24.9	[22.0 - 28.0]	0.06
'Xenorhabdus indica' (GCF 014467235.1)	'Xenorhabdus anantnagensis' (GCF 028598555.1)	27.1	[23.8 - 30.8]	24.2	[21.9 - 26.7]	25.4	[22.5 - 28.5]	0.06
'Xenorhabdus taiwanensis' (GCF 036512875.1)	Xenorhabdus budapestensis DSM 16342	27.4	[24.1 - 31.1]	24.2	[21.9 - 26.7]	25.6	[22.8 - 28.7]	0.65
'Xenorhabdus budapestensis' (GCF 048081655.1)	Xenorhabdus koppenhoeferi DSM 18168	25.6	[22.3 - 29.3]	24.2	[21.9 - 26.7]	24.2	[21.4 - 27.3]	0.14
'Xenorhabdus bovienii SS-2004' (GCF 000027225.1)	'Xenorhabdus thailandensis' (GCF 037996785.1)	27.9	[24.6 - 31.6]	24.2	[21.9 - 26.7]	26	[23.1 - 29.1]	1.74
Xenorhabdus siamensis ' (GCF 037996745.1)	Xenorhabdus japonica DSM 16522	26.5	[23.1 - 30.1]	24.2	[21.9 - 26.7]	24.9	[22.0 - 28.0]	0.06
'Xenorhabdus japonica' (GCF 900115195.1)	Xenorhabdus siamensis AUT15.5	26.5	[23.1 - 30.1]	24.2	[21.9 - 26.7]	24.9	[22.0 - 28.0]	0.06
'Xenorhabdus ehlersii' (GCF 002632445.1)	Xenorhabdus siamensis AUT15.5	28.5	[25.2 - 32.2]	24.2	[21.9 - 26.7]	26.5	[23.6 - 29.6]	0.83
'Xenorhabdus ishibashii' (GCF 002632755.1)	'Xenorhabdus budapestensis' (GCF 048081655.1)	28	[24.6 - 31.6]	24.2	[21.9 - 26.7]	26.1	[23.2 - 29.2]	0.27
Xenorhabdus bALN11.5'	'Xenorhabdus szentirmaii' (GCF 002632595.1)	26.2	[22.9 - 29.9]	24.2	[21.9 - 26.7]	24.7	[21.9 - 27.8]	1.04
'Xenorhabdus indica' (GCF 014467235.1)	Xenorhabdus hominickii DSM 17903	26.3	[23.0 - 30.0]	24.2	[21.9 - 26.7]	24.8	[21.9 - 27.9]	0.45
'Xenorhabdus ehlersii' (GCF 002632445.1)	Xenorhabdus indica DSM 17382	27.9	[24.5 - 31.5]	24.2	[21.9 - 26.7]	26	[23.1 - 29.1]	0.73
'Xenorhabdus szentirmaii' (GCF 002632595.1)	Xenorhabdus ehlersii DSM 16337	29.9	[26.5 - 33.5]	24.2	[21.9 - 26.7]	27.5	[24.6 - 30.6]	0.61
'Xenorhabdus bovienii SS-2004' (GCF 000027225.1)	'Xenorhabdus taiwanensis' (GCF 036512875.1)	30.1	[26.7 - 33.7]	24.2	[21.8 - 26.6]	27.6	[24.7 - 30.7]	1.18
'Xenorhabdus indica' (GCF 014467235.1)	Xenorhabdus anantnagensis XENO-2	27.1	[23.8 - 30.8]	24.2	[21.9 - 26.7]	25.4	[22.5 - 28.5]	0.09
'Xenorhabdus taiwanensis' (GCF 036512875.1)	Xenorhabdus szentirmaii DSM 16338	27.7	[24.4 - 31.4]	24.2	[21.9 - 26.7]	25.9	[23.0 - 29.0]	0.2
'Xenorhabdus indica' (GCF 014467235.1)	Xenorhabdus ehlersii DSM 16337	27.9	[24.5 - 31.5]	24.2	[21.9 - 26.7]	26	[23.1 - 29.1]	0.65
'Xenorhabdus thailandensis' (GCF 037996785.1)	Xenorhabdus indica DSM 17382	25.8	[22.5 - 29.5]	24.2	[21.9 - 26.7]	24.4	[21.6 - 27.5]	0.36
'Xenorhabdus griffiniae' (GCF 001028135.1)	'Xenorhabdus szentirmaii' (GCF 002632595.1)	26.4	[23.0 - 30.0]	24.2	[21.9 - 26.7]	24.8	[21.9 - 27.9]	0.3
'Xenorhabdus thailandensis' (GCF 037996785.1)	Xenorhabdus szentirmaii DSM 16338	25.7	[22.4 - 29.3]	24.2	[21.9 - 26.7]	24.3	[21.4 - 27.4]	0.76
'Xenorhabdus szentirmaii' (GCF 002632595.1)	'Xenorhabdus taiwanensis' (GCF 036512875.1)	29	[25.6 - 32.6]	24.2	[21.9 - 26.6]	26.8	[23.9 - 29.9]	0.6
'Xenorhabdus eapokensis' (GCF 001908105.1)	Xenorhabdus aichiensis XENO-7 T	30.3	[26.9 - 33.9]	24.2	[21.9 - 26.6]	27.8	[24.9 - 30.9]	1.13
Xenorhabdus siamensis ' (GCF 037996745.1)	Xenorhabdus thuongxuanensis 30TX1	26.7	[23.4 - 30.3]	24.2	[21.9 - 26.7]	25.1	[22.2 - 28.2]	0.28
'Xenorhabdus mauleonii' (GCF 002632685.1)	Xenorhabdus hominickii DSM 17903	28.1	[24.8 - 31.8]	24.2	[21.9 - 26.7]	26.2	[23.3 - 29.3]	0.54
'Xenorhabdus indica' (GCF 014467235.1)	'Xenorhabdus thailandensis' (GCF 037996785.1)	25.8	[22.5 - 29.5]	24.2	[21.9 - 26.7]	24.4	[21.6 - 27.5]	0.28
'Xenorhabdus szentirmaii' (GCF 002632595.1)	Xenorhabdus vietnamensis DSM 22392	29.6	[26.3 - 33.2]	24.2	[21.8 - 26.6]	27.3	[24.4 - 30.4]	1.4
'Xenorhabdus indica' (GCF 014467235.1)	Xenorhabdus yunnanensis XENO-10T	26.6	[23.3 - 30.2]	24.2	[21.9 - 26.6]	25	[22.1 - 28.1]	0.1
Xenorhabdus bALN11.5'	Xenorhabdus bovienii subsp. africana XENO-1	26.8	[23.4 - 30.4]	24.2	[21.9 - 26.7]	25.1	[22.3 - 28.2]	1.36
'Xenorhabdus griffiniae' (GCF 001028135.1)	Xenorhabdus budapestensis DSM 16342	26.6	[23.3 - 30.3]	24.2	[21.8 - 26.6]	25	[22.1 - 28.1]	1.55
'Xenorhabdus bovienii SS-2004' (GCF 000027225.1)	'Xenorhabdus ehlersii' (GCF 002632445.1)	31.2	[27.8 - 34.7]	24.2	[21.9 - 26.7]	28.5	[25.6 - 31.6]	1.37
'Xenorhabdus indica' (GCF 014467235.1)	Xenorhabdus ishibashii DSM 22670	28.2	[24.8 - 31.8]	24.1	[21.8 - 26.6]	26.2	[23.3 - 29.3]	0.01
Xenorhabdus bALN7.1'	'Xenorhabdus bovienii SS-2004' (GCF 000027225.1)	27.4	[24.1 - 31.0]	24.1	[21.8 - 26.6]	25.6	[22.7 - 28.7]	1.63
Xenorhabdus bALN11.5'	'Xenorhabdus bovienii SS-2004' (GCF 000027225.1)	27.3	[23.9 - 30.9]	24.1	[21.8 - 26.6]	25.5	[22.6 - 28.6]	1.6
'Xenorhabdus kozodoii' (GCF 002632875.1)	Xenorhabdus aichiensis XENO-7 T	29.6	[26.3 - 33.3]	24.1	[21.8 - 26.5]	27.3	[24.4 - 30.4]	0.09
'Xenorhabdus thuongxuanensis' (GCF 001908095.1)	Xenorhabdus szentirmaii DSM 16338	26.9	[23.5 - 30.5]	24.1	[21.8 - 26.5]	25.2	[22.3 - 28.3]	0.93
'Xenorhabdus szentirmaii' (GCF 002632595.1)	Xenorhabdus ehlersii DSM 16337	29.9	[26.5 - 33.5]	24.1	[21.8 - 26.6]	27.5	[24.6 - 30.6]	0.79
'Xenorhabdus aichiensis' (GCF 028598775.1)	Xenorhabdus siamensis AUT15.5	27.5	[24.1 - 31.1]	24.1	[21.8 - 26.6]	25.7	[22.8 - 28.8]	1.87
'Xenorhabdus szentirmaii' (GCF 002632595.1)	Xenorhabdus eapokensis DL20	28.8	[25.4 - 32.4]	24.1	[21.8 - 26.6]	26.6	[23.7 - 29.8]	0.89
'Xenorhabdus ishibashii' (GCF 002632755.1)	Xenorhabdus indica DSM 17382	28.2	[24.8 - 31.8]	24.1	[21.8 - 26.6]	26.2	[23.3 - 29.3]	0.07
'Xenorhabdus bovienii SS-2004' (GCF 000027225.1)	'Xenorhabdus indica' (GCF 014467235.1)	28.7	[25.3 - 32.3]	24.1	[21.8 - 26.6]	26.6	[23.7 - 29.7]	2.02
'Xenorhabdus bovienii SS-2004' (GCF 000027225.1)	'Xenorhabdus griffiniae' (GCF 001028135.1)	27.7	[24.4 - 31.4]	24.1	[21.8 - 26.6]	25.9	[23.0 - 29.0]	0.28
'Xenorhabdus kozodoii' (GCF 002632875.1)	'Xenorhabdus aichiensis' (GCF 028598775.1)	29.6	[26.3 - 33.3]	24.1	[21.8 - 26.5]	27.3	[24.4 - 30.4]	0.07
'Xenorhabdus bovienii SS-2004' (GCF 000027225.1)	Xenorhabdus griffiniae ID10	27	[23.6 - 30.6]	24.1	[21.8 - 26.6]	25.3	[22.4 - 28.4]	1.32
'Xenorhabdus miraniensis' (GCF 002632615.1)	'Xenorhabdus cabanillasii' (GCF 003386665.1)	30.3	[26.9 - 33.9]	24.1	[21.8 - 26.5]	27.8	[24.9 - 30.9]	0.77
'Xenorhabdus aichiensis' (GCF 028598775.1)	Xenorhabdus thuongxuanensis 30TX1	30	[26.7 - 33.7]	24.1	[21.8 - 26.6]	27.6	[24.7 - 30.7]	1.59
Xenorhabdus bALN7.1'	Xenorhabdus budapestensis DSM 16342	24	[20.7 - 27.7]	24.1	[21.8 - 26.6]	23	[20.1 - 26.1]	0.21
'Xenorhabdus aichiensis' (GCF 028598775.1)	Xenorhabdus kozodoii DSM 17907	29.6	[26.3 - 33.3]	24.1	[21.8 - 26.5]	27.3	[24.4 - 30.4]	0.07
'Xenorhabdus griffiniae' (GCF 001028135.1)	'Xenorhabdus aichiensis' (GCF 028598775.1)	27.3	[24.0 - 31.0]	24.1	[21.8 - 26.6]	25.5	[22.7 - 28.7]	0.05
'Xenorhabdus vietnamensis' (GCF 002127535.1)	Xenorhabdus szentirmaii DSM 16338	28.5	[25.1 - 32.1]	24.1	[21.8 - 26.6]	26.4	[23.5 - 29.5]	0.99
Xenorhabdus bALN7.1'	'Xenorhabdus aichiensis' (GCF 028598775.1)	27.1	[23.7 - 30.7]	24.1	[21.8 - 26.6]	25.4	[22.5 - 28.5]	1.27
'Xenorhabdus thuongxuanensis' (GCF 001908095.1)	'Xenorhabdus aichiensis' (GCF 028598775.1)	30	[26.7 - 33.7]	24.1	[21.8 - 26.6]	27.6	[24.7 - 30.7]	1.59
'Xenorhabdus bovienii SS-2004' (GCF 000027225.1)	Xenorhabdus indica DSM 17382	28.7	[25.3 - 32.3]	24.1	[21.8 - 26.6]	26.6	[23.7 - 29.7]	2.1
'Xenorhabdus aichiensis' (GCF 028598775.1)	Xenorhabdus siamensis ' (GCF 037996745.1)	27.5	[24.1 - 31.1]	24.1	[21.8 - 26.6]	25.7	[22.8 - 28.8]	1.87
'Xenorhabdus eapokensis' (GCF 001908105.1)	'Xenorhabdus szentirmaii' (GCF 002632595.1)	28.8	[25.4 - 32.4]	24.1	[21.8 - 26.6]	26.6	[23.7 - 29.8]	0.89
'Xenorhabdus ishibashii' (GCF 002632755.1)	'Xenorhabdus indica' (GCF 014467235.1)	28.2	[24.8 - 31.8]	24.1	[21.8 - 26.6]	26.2	[23.3 - 29.3]	0.01
'Xenorhabdus ehlersii' (GCF 002632445.1)	Xenorhabdus szentirmaii DSM 16338	29	[25.6 - 32.6]	24.1	[21.8 - 26.6]	26.8	[23.9 - 29.9]	0.39
'Xenorhabdus eapokensis' (GCF 001908105.1)	Xenorhabdus szentirmaii DSM 16338	27.8	[24.5 - 31.5]	24.1	[21.8 - 26.6]	25.9	[23.1 - 29.0]	0.49
'Xenorhabdus ishibashii' (GCF 002632755.1)	Xenorhabdus szentirmaii DSM 16338	27.8	[24.5 - 31.5]	24.1	[21.8 - 26.5]	25.9	[23.0 - 29.0]	1.05
Xenorhabdus bALN7.1'	Xenorhabdus szentirmaii DSM 16338	25.3	[22.0 - 28.9]	24.1	[21.8 - 26.6]	23.9	[21.1 - 27.0]	0.62
'Xenorhabdus hominickii' (GCF 001721185.1)	Xenorhabdus szentirmaii DSM 16338	28	[24.6 - 31.6]	24.1	[21.8 - 26.6]	26	[23.2 - 29.2]	0.55
'Xenorhabdus ishibashii' (GCF 002632755.1)	Xenorhabdus budapestensis DSM 16342	28	[24.6 - 31.6]	24.1	[21.8 - 26.5]	26	[23.1 - 29.1]	0.2
Xenorhabdus bALN7.1'	Xenorhabdus aichiensis XENO-7 T	27.1	[23.7 - 30.7]	24.1	[21.8 - 26.6]	25.4	[22.5 - 28.5]	1.25
'Xenorhabdus miraniensis' (GCF 002632615.1)	Xenorhabdus cabanillasii DSM 17905	30.3	[26.9 - 33.9]	24.1	[21.8 - 26.5]	27.8	[24.9 - 30.9]	0.77
'Xenorhabdus doucetiae' (GCF 000968195.1)	Xenorhabdus aichiensis XENO-7 T	28.3	[24.9 - 31.9]	24.1	[21.8 - 26.6]	26.3	[23.4 - 29.4]	1.09
'Xenorhabdus thuongxuanensis' (GCF 001908095.1)	Xenorhabdus bovienii subsp. africana XENO-1	29.1	[25.7 - 32.7]	24.1	[21.7 - 26.5]	26.9	[24.0 - 30.0]	1.68
'Xenorhabdus mauleonii' (GCF 002632685.1)	'Xenorhabdus cabanillasii' (GCF 003386665.1)	23.6	[20.3 - 27.3]	24.1	[21.8 - 26.6]	22.6	[19.8 - 25.7]	1.04
'Xenorhabdus doucetiae' (GCF 000968195.1)	'Xenorhabdus aichiensis' (GCF 028598775.1)	28.3	[24.9 - 31.9]	24.1	[21.8 - 26.6]	26.3	[23.4 - 29.4]	1.08
'Xenorhabdus thuongxuanensis' (GCF 001908095.1)	Xenorhabdus budapestensis DSM 16342	26.2	[22.8 - 29.8]	24.1	[21.8 - 26.5]	24.6	[21.8 - 27.7]	0.09
Xenorhabdus siamensis ' (GCF 037996745.1)	Xenorhabdus aichiensis XENO-7 T	27.5	[24.1 - 31.1]	24.1	[21.8 - 26.6]	25.7	[22.8 - 28.8]	1.85
'Xenorhabdus thuongxuanensis' (GCF 001908095.1)	Xenorhabdus aichiensis XENO-7 T	30	[26.7 - 33.7]	24.1	[21.8 - 26.6]	27.6	[24.7 - 30.7]	1.57
'Xenorhabdus eapokensis' (GCF 001908105.1)	Xenorhabdus budapestensis DSM 16342	27.3	[24.0 - 31.0]	24.1	[21.8 - 26.5]	25.6	[22.7 - 28.7]	0.36
Xenorhabdus bALN11.5'	Xenorhabdus budapestensis DSM 16342	24	[20.7 - 27.6]	24.1	[21.8 - 26.6]	22.9	[20.1 - 26.0]	0.23
'Xenorhabdus doucetiae' (GCF 000968195.1)	Xenorhabdus bovienii subsp. africana XENO-1	27.4	[24.0 - 31.0]	24.1	[21.8 - 26.6]	25.6	[22.7 - 28.7]	0.98
'Xenorhabdus szentirmaii' (GCF 002632595.1)	Xenorhabdus hominickii DSM 17903	28.1	[24.8 - 31.8]	24.1	[21.8 - 26.5]	26.2	[23.3 - 29.3]	0.99
Xenorhabdus bALN11.5'	Xenorhabdus szentirmaii DSM 16338	25.4	[22.0 - 29.0]	24.1	[21.8 - 26.6]	24	[21.2 - 27.1]	0.64
'Xenorhabdus budapestensis' (GCF 048081655.1)	Xenorhabdus vietnamensis DSM 22392	28.5	[25.1 - 32.1]	24.1	[21.8 - 26.6]	26.4	[23.5 - 29.5]	0.22
'Xenorhabdus vietnamensis' (GCF 002127535.1)	'Xenorhabdus budapestensis' (GCF 048081655.1)	28.5	[25.1 - 32.1]	24.1	[21.8 - 26.6]	26.4	[23.5 - 29.5]	0.22
'Xenorhabdus taiwanensis' (GCF 036512875.1)	Xenorhabdus bovienii subsp. africana XENO-1	30.2	[26.8 - 33.8]	24.1	[21.8 - 26.6]	27.7	[24.8 - 30.8]	0.94
'Xenorhabdus budapestensis' (GCF 048081655.1)	Xenorhabdus nematophila ATCC 19061	25.9	[22.5 - 29.5]	24.1	[21.7 - 26.5]	24.4	[21.5 - 27.5]	1.01
'Xenorhabdus aichiensis' (GCF 028598775.1)	Xenorhabdus doucetiae DSM 17909	28.1	[24.7 - 31.7]	24.1	[21.8 - 26.5]	26.1	[23.2 - 29.2]	0.85
'Xenorhabdus ehlersii' (GCF 002632445.1)	'Xenorhabdus szentirmaii' (GCF 002632595.1)	29.9	[26.5 - 33.5]	24.1	[21.8 - 26.6]	27.5	[24.6 - 30.6]	0.79
'Xenorhabdus cabanillasii' (GCF 003386665.1)	Xenorhabdus miraniensis DSM 17902	30.3	[26.9 - 33.9]	24.1	[21.8 - 26.5]	27.8	[24.9 - 30.9]	0.77
Xenorhabdus bALN11.5'	Xenorhabdus aichiensis XENO-7 T	27.1	[23.7 - 30.7]	24.1	[21.8 - 26.6]	25.4	[22.5 - 28.5]	1.28
'Xenorhabdus griffiniae' (GCF 001028135.1)	Xenorhabdus aichiensis XENO-7 T	27.3	[24.0 - 31.0]	24.1	[21.8 - 26.6]	25.5	[22.7 - 28.7]	0.07
'Xenorhabdus mauleonii' (GCF 002632685.1)	Xenorhabdus cabanillasii DSM 17905	23.6	[20.3 - 27.3]	24.1	[21.8 - 26.6]	22.6	[19.8 - 25.7]	1.04
Xenorhabdus bALN11.5'	'Xenorhabdus aichiensis' (GCF 028598775.1)	27.1	[23.7 - 30.7]	24.1	[21.8 - 26.6]	25.4	[22.5 - 28.5]	1.29
'Xenorhabdus indica' (GCF 014467235.1)	'Xenorhabdus taiwanensis' (GCF 036512875.1)	28.8	[25.4 - 32.4]	24	[21.7 - 26.5]	26.6	[23.7 - 29.7]	0.84
'Xenorhabdus japonica' (GCF 900115195.1)	Xenorhabdus indica DSM 17382	27.2	[23.8 - 30.8]	24	[21.7 - 26.5]	25.4	[22.5 - 28.5]	0.16
'Xenorhabdus bovienii SS-2004' (GCF 000027225.1)	Xenorhabdus kozodoii DSM 17907	29.4	[26.0 - 33.0]	24	[21.7 - 26.4]	27.1	[24.2 - 30.2]	0.26
'Xenorhabdus bovienii SS-2004' (GCF 000027225.1)	'Xenorhabdus thuongxuanensis' (GCF 001908095.1)	29.7	[26.3 - 33.3]	24	[21.7 - 26.4]	27.3	[24.4 - 30.4]	1.92
'Xenorhabdus hominickii' (GCF 001721185.1)	Xenorhabdus indica DSM 17382	26.9	[23.6 - 30.5]	24	[21.6 - 26.4]	25.2	[22.3 - 28.3]	0.56
'Xenorhabdus vietnamensis' (GCF 002127535.1)	Xenorhabdus siamensis' (GCF 037996745.1)	26.7	[23.4 - 30.3]	24	[21.7 - 26.5]	25	[22.2 - 28.1]	0.22
'Xenorhabdus nematophila' (GCF 040081895.1)	'Xenorhabdus budapestensis' (GCF 048081655.1)	25.9	[22.6 - 29.5]	24	[21.7 - 26.5]	24.4	[21.5 - 27.5]	0.75
Xenorhabdus siamensis ' (GCF 037996745.1)	Xenorhabdus eapokensis DL20	28.5	[25.1 - 32.1]	24	[21.7 - 26.5]	26.4	[23.5 - 29.5]	0.72
Xenorhabdus siamensis ' (GCF 037996745.1)	Xenorhabdus hominickii DSM 17903	26.7	[23.3 - 30.3]	24	[21.7 - 26.5]	25	[22.2 - 28.1]	0.63
'Xenorhabdus eapokensis' (GCF 001908105.1)	Xenorhabdus siamensis AUT15.5	28.5	[25.1 - 32.1]	24	[21.7 - 26.5]	26.4	[23.5 - 29.5]	0.72
Xenorhabdus siamensis ' (GCF 037996745.1)	Xenorhabdus vietnamensis DSM 22392	26.7	[23.4 - 30.3]	24	[21.7 - 26.5]	25	[22.2 - 28.1]	0.22
'Xenorhabdus griffiniae' (GCF 001028135.1)	Xenorhabdus siamensis' (GCF 037996745.1)	27	[23.6 - 30.6]	24	[21.7 - 26.4]	25.2	[22.4 - 28.4]	1.92
'Xenorhabdus hominickii' (GCF 001721185.1)	Xenorhabdus siamensis AUT15.5	27.3	[24.0 - 31.0]	24	[21.7 - 26.5]	25.5	[22.6 - 28.6]	0.66
'Xenorhabdus cabanillasii' (GCF 003386665.1)	'Xenorhabdus taiwanensis' (GCF 036512875.1)	27.6	[24.3 - 31.3]	24	[21.7 - 26.5]	25.8	[22.9 - 28.9]	0.89
'Xenorhabdus ishibashii' (GCF 002632755.1)	Xenorhabdus cabanillasii DSM 17905	27.2	[23.9 - 30.9]	24	[21.7 - 26.5]	25.4	[22.6 - 28.5]	0.04
'Xenorhabdus indica' (GCF 014467235.1)	Xenorhabdus japonica DSM 16522	27.2	[23.8 - 30.8]	24	[21.7 - 26.5]	25.4	[22.5 - 28.5]	0.24
'Xenorhabdus griffiniae' (GCF 001028135.1)	Xenorhabdus szentirmaii DSM 16338	26.2	[22.8 - 29.8]	24	[21.7 - 26.4]	24.6	[21.8 - 27.7]	0.7
'Xenorhabdus hominickii' (GCF 001721185.1)	Xenorhabdus siamensis' (GCF 037996745.1)	27.3	[24.0 - 31.0]	24	[21.7 - 26.5]	25.5	[22.6 - 28.6]	0.66
'Xenorhabdus taiwanensis' (GCF 036512875.1)	Xenorhabdus cabanillasii DSM 17905	27.6	[24.3 - 31.3]	24	[21.7 - 26.5]	25.8	[22.9 - 28.9]	0.89
'Xenorhabdus littoralis' (GCF 033949365.1)	Xenorhabdus cabanillasii DSM 17905	28.2	[24.9 - 31.8]	24	[21.7 - 26.5]	26.2	[23.3 - 29.3]	0.2
'Xenorhabdus cabanillasii' (GCF 003386665.1)	'Xenorhabdus littoralis' (GCF 033949365.1)	28.2	[24.9 - 31.8]	24	[21.7 - 26.5]	26.2	[23.3 - 29.3]	0.2
'Xenorhabdus hominickii' (GCF 001721185.1)	'Xenorhabdus indica' (GCF 014467235.1)	26.9	[23.6 - 30.5]	24	[21.6 - 26.4]	25.2	[22.3 - 28.3]	0.48
'Xenorhabdus thailandensis' (GCF 037996785.1)	Xenorhabdus budapestensis DSM 16342	24.5	[21.2 - 28.2]	24	[21.7 - 26.5]	23.3	[20.5 - 26.4]	0.09
'Xenorhabdus bovienii SS-2004' (GCF 000027225.1)	'Xenorhabdus kozodoii' (GCF 002632875.1)	29.4	[26.0 - 33.0]	24	[21.7 - 26.4]	27.1	[24.2 - 30.2]	0.26
'Xenorhabdus griffiniae' (GCF 001028135.1)	Xenorhabdus siamensis AUT15.5	27	[23.6 - 30.6]	24	[21.7 - 26.4]	25.2	[22.4 - 28.4]	1.92
'Xenorhabdus eapokensis' (GCF 001908105.1)	Xenorhabdus siamensis' (GCF 037996745.1)	28.5	[25.1 - 32.1]	24	[21.7 - 26.5]	26.4	[23.5 - 29.5]	0.72
'Xenorhabdus griffiniae' (GCF 001028135.1)	Xenorhabdus bovienii subsp. africana XENO-1	27.6	[24.2 - 31.2]	24	[21.7 - 26.5]	25.7	[22.8 - 28.8]	0.04
'Xenorhabdus vietnamensis' (GCF 002127535.1)	Xenorhabdus siamensis AUT15.5	26.7	[23.4 - 30.3]	24	[21.7 - 26.5]	25	[22.2 - 28.1]	0.22
'Xenorhabdus indica' (GCF 014467235.1)	'Xenorhabdus japonica' (GCF 900115195.1)	27.2	[23.8 - 30.8]	24	[21.7 - 26.5]	25.4	[22.5 - 28.5]	0.24
'Xenorhabdus taiwanensis' (GCF 036512875.1)	Xenorhabdus indica DSM 17382	28.8	[25.4 - 32.4]	24	[21.7 - 26.5]	26.6	[23.7 - 29.7]	0.92
'Xenorhabdus cabanillasii' (GCF 003386665.1)	Xenorhabdus bovienii subsp. africana XENO-1	28.2	[24.9 - 31.8]	24	[21.7 - 26.4]	26.2	[23.3 - 29.3]	1.83
'Xenorhabdus bovienii SS-2004' (GCF 000027225.1)	Xenorhabdus thuongxuanensis 30TX1	29.7	[26.3 - 33.3]	24	[21.7 - 26.4]	27.3	[24.4 - 30.4]	1.92
'Xenorhabdus cabanillasii' (GCF 003386665.1)	Xenorhabdus mauleonii DSM 17908	23.5	[20.2 - 27.2]	24	[21.7 - 26.5]	22.5	[19.7 - 25.6]	1
'Xenorhabdus cabanillasii' (GCF 003386665.1)	Xenorhabdus ishibashii DSM 22670	27.2	[23.9 - 30.9]	24	[21.7 - 26.5]	25.4	[22.6 - 28.5]	0.04
'Xenorhabdus ishibashii' (GCF 002632755.1)	'Xenorhabdus cabanillasii' (GCF 003386665.1)	27.2	[23.9 - 30.9]	24	[21.7 - 26.5]	25.4	[22.6 - 28.5]	0.04
'Xenorhabdus hominickii' (GCF 001721185.1)	'Xenorhabdus cabanillasii' (GCF 003386665.1)	26.8	[23.4 - 30.4]	23.9	[21.6 - 26.3]	25.1	[22.2 - 28.2]	0.53
'Xenorhabdus bovienii SS-2004' (GCF 000027225.1)	'Xenorhabdus eapokensis' (GCF 001908105.1)	30.3	[26.9 - 33.9]	23.9	[21.6 - 26.4]	27.7	[24.8 - 30.8]	1.48
Xenorhabdus bALN7.1'	Xenorhabdus cabanillasii DSM 17905	25.3	[22.0 - 28.9]	23.9	[21.6 - 26.3]	23.9	[21.1 - 27.0]	0.44
'Xenorhabdus cabanillasii' (GCF 003386665.1)	Xenorhabdus ehlersii DSM 16337	27.3	[24.0 - 31.0]	23.9	[21.6 - 26.4]	25.5	[22.6 - 28.6]	0.69
'Xenorhabdus indica' (GCF 014467235.1)	Xenorhabdus vietnamensis DSM 22392	27	[23.6 - 30.6]	23.9	[21.6 - 26.4]	25.2	[22.4 - 28.3]	0.04
'Xenorhabdus khoisanae' (GCF 963865795.1)	Xenorhabdus cabanillasii DSM 17905	28.7	[25.3 - 32.3]	23.9	[21.6 - 26.4]	26.6	[23.7 - 29.7]	0.7
Xenorhabdus bALN7.1'	'Xenorhabdus cabanillasii' (GCF 003386665.1)	25.3	[22.0 - 28.9]	23.9	[21.6 - 26.3]	23.9	[21.1 - 27.0]	0.44
'Xenorhabdus cabanillasii' (GCF 003386665.1)	'Xenorhabdus khoisanae' (GCF 963865795.1)	28.7	[25.3 - 32.3]	23.9	[21.6 - 26.4]	26.6	[23.7 - 29.7]	0.7
Xenorhabdus bALN11.5'	'Xenorhabdus cabanillasii' (GCF 003386665.1)	25.2	[21.9 - 28.9]	23.9	[21.5 - 26.3]	23.9	[21.0 - 27.0]	0.46
'Xenorhabdus vietnamensis' (GCF 002127535.1)	Xenorhabdus budapestensis DSM 16342	28.3	[24.9 - 31.9]	23.9	[21.6 - 26.4]	26.2	[23.3 - 29.3]	0.14
Xenorhabdus siamensis ' (GCF 037996745.1)	Xenorhabdus koppenhoeferi DSM 18168	24.7	[21.4 - 28.4]	23.9	[21.6 - 26.4]	23.5	[20.6 - 26.6]	0.3
Xenorhabdus bALN11.5'	Xenorhabdus cabanillasii DSM 17905	25.2	[21.9 - 28.9]	23.9	[21.5 - 26.3]	23.9	[21.0 - 27.0]	0.46
'Xenorhabdus vietnamensis' (GCF 002127535.1)	'Xenorhabdus indica' (GCF 014467235.1)	27	[23.6 - 30.6]	23.9	[21.6 - 26.4]	25.2	[22.4 - 28.3]	0.04
'Xenorhabdus kozodoii' (GCF 002632875.1)	Xenorhabdus szentirmaii DSM 16338	25.9	[22.5 - 29.5]	23.9	[21.6 - 26.3]	24.4	[21.5 - 27.5]	0.72
'Xenorhabdus ehlersii' (GCF 002632445.1)	Xenorhabdus cabanillasii DSM 17905	27.3	[24.0 - 31.0]	23.9	[21.6 - 26.4]	25.5	[22.6 - 28.6]	0.69
'Xenorhabdus szentirmaii' (GCF 002632595.1)	Xenorhabdus kozodoii DSM 17907	27	[23.6 - 30.6]	23.9	[21.6 - 26.4]	25.2	[22.4 - 28.3]	0.32
'Xenorhabdus hominickii' (GCF 001721185.1)	Xenorhabdus cabanillasii DSM 17905	26.8	[23.4 - 30.4]	23.9	[21.6 - 26.3]	25.1	[22.2 - 28.2]	0.53
'Xenorhabdus ehlersii' (GCF 002632445.1)	'Xenorhabdus cabanillasii' (GCF 003386665.1)	27.3	[24.0 - 31.0]	23.9	[21.6 - 26.4]	25.5	[22.6 - 28.6]	0.69
'Xenorhabdus cabanillasii' (GCF 003386665.1)	Xenorhabdus hominickii DSM 17903	26	[22.6 - 29.6]	23.9	[21.6 - 26.3]	24.5	[21.6 - 27.6]	0.49
'Xenorhabdus cabanillasii' (GCF 003386665.1)	Xenorhabdus khoisanae SF87	28.5	[25.2 - 32.2]	23.9	[21.6 - 26.3]	26.4	[23.5 - 29.5]	0.91
'Xenorhabdus bovienii SS-2004' (GCF 000027225.1)	Xenorhabdus eapokensis DL20	30.3	[26.9 - 33.9]	23.9	[21.6 - 26.4]	27.7	[24.8 - 30.8]	1.48
'Xenorhabdus vietnamensis' (GCF 002127535.1)	Xenorhabdus indica DSM 17382	27	[23.6 - 30.6]	23.9	[21.6 - 26.4]	25.2	[22.4 - 28.3]	0.12
'Xenorhabdus szentirmaii' (GCF 002632595.1)	'Xenorhabdus kozodoii' (GCF 002632875.1)	27	[23.6 - 30.6]	23.9	[21.6 - 26.4]	25.2	[22.4 - 28.3]	0.32
'Xenorhabdus cabanillasii' (GCF 003386665.1)	'Xenorhabdus entomophaga' (GCF 037996725.1)	27	[23.6 - 30.6]	23.8	[21.5 - 26.2]	25.2	[22.3 - 28.3]	0.98
'Xenorhabdus lircayensis' (GCF 016306625.1)	'Xenorhabdus budapestensis' (GCF 048081655.1)	28.3	[25.0 - 32.0]	23.8	[21.5 - 26.3]	26.3	[23.4 - 29.4]	0.97
'Xenorhabdus cabanillasii' (GCF 003386665.1)	Xenorhabdus anantnagensis XENO-2	27.4	[24.1 - 31.0]	23.8	[21.5 - 26.3]	25.6	[22.7 - 28.7]	0.04
'Xenorhabdus eapokensis' (GCF 001908105.1)	Xenorhabdus indica DSM 17382	28.5	[25.1 - 32.1]	23.8	[21.5 - 26.3]	26.4	[23.5 - 29.5]	0.63
'Xenorhabdus kozodoii' (GCF 002632875.1)	Xenorhabdus bovienii subsp. africana XENO-1	28.8	[25.4 - 32.4]	23.8	[21.5 - 26.3]	26.6	[23.7 - 29.7]	0.02
'Xenorhabdus anantnagensis' (GCF 028598555.1)	Xenorhabdus cabanillasii DSM 17905	27.4	[24.1 - 31.0]	23.8	[21.5 - 26.3]	25.6	[22.7 - 28.7]	0.02
'Xenorhabdus lircayensis' (GCF 016306625.1)	Xenorhabdus budapestensis DSM 16342	28	[24.6 - 31.6]	23.8	[21.5 - 26.3]	26	[23.1 - 29.1]	1.04
Xenorhabdus siamensis ' (GCF 037996745.1)	Xenorhabdus nematophila ATCC 19061	24.9	[21.6 - 28.6]	23.8	[21.5 - 26.3]	23.6	[20.8 - 26.7]	1.45
'Xenorhabdus lircayensis' (GCF 016306625.1)	Xenorhabdus siamensis' (GCF 037996745.1)	27.1	[23.7 - 30.7]	23.8	[21.5 - 26.3]	25.3	[22.4 - 28.4]	1.41
Xenorhabdus siamensis ' (GCF 037996745.1)	Xenorhabdus lircayensis VLS	27.1	[23.7 - 30.7]	23.8	[21.5 - 26.3]	25.3	[22.4 - 28.4]	1.38
'Xenorhabdus cabanillasii' (GCF 003386665.1)	Xenorhabdus japonica DSM 16522	27.1	[23.8 - 30.7]	23.8	[21.5 - 26.3]	25.3	[22.4 - 28.4]	0.2
'Xenorhabdus lircayensis' (GCF 016306625.1)	Xenorhabdus siamensis AUT15.5	27.1	[23.7 - 30.7]	23.8	[21.5 - 26.3]	25.3	[22.4 - 28.4]	1.41
'Xenorhabdus japonica' (GCF 900115195.1)	Xenorhabdus cabanillasii DSM 17905	27.1	[23.8 - 30.7]	23.8	[21.5 - 26.3]	25.3	[22.4 - 28.4]	0.2
'Xenorhabdus entomophaga' (GCF 037996725.1)	Xenorhabdus cabanillasii DSM 17905	27	[23.6 - 30.6]	23.8	[21.5 - 26.2]	25.2	[22.3 - 28.3]	0.98
'Xenorhabdus cabanillasii' (GCF 003386665.1)	'Xenorhabdus anantnagensis' (GCF 028598555.1)	27.4	[24.1 - 31.0]	23.8	[21.5 - 26.3]	25.6	[22.7 - 28.7]	0.02
'Xenorhabdus eapokensis' (GCF 001908105.1)	'Xenorhabdus indica' (GCF 014467235.1)	28.5	[25.1 - 32.1]	23.8	[21.5 - 26.3]	26.4	[23.5 - 29.5]	0.54
'Xenorhabdus bovienii SS-2004' (GCF 000027225.1)	'Xenorhabdus mauleonii' (GCF 002632685.1)	25.2	[21.9 - 28.9]	23.8	[21.5 - 26.2]	23.8	[21.0 - 26.9]	1.03
'Xenorhabdus indica' (GCF 014467235.1)	Xenorhabdus koppenhoeferi DSM 18168	24.9	[21.6 - 28.5]	23.8	[21.5 - 26.3]	23.6	[20.7 - 26.7]	0.12
'Xenorhabdus cabanillasii' (GCF 003386665.1)	'Xenorhabdus japonica' (GCF 900115195.1)	27.1	[23.8 - 30.7]	23.8	[21.5 - 26.3]	25.3	[22.4 - 28.4]	0.2
'Xenorhabdus budapestensis' (GCF 048081655.1)	Xenorhabdus lircayensis VLS	28.3	[25.0 - 32.0]	23.8	[21.5 - 26.3]	26.3	[23.4 - 29.4]	0.94
'Xenorhabdus indica' (GCF 014467235.1)	Xenorhabdus eapokensis DL20	28.5	[25.1 - 32.1]	23.8	[21.5 - 26.3]	26.4	[23.5 - 29.5]	0.54
'Xenorhabdus bovienii SS-2004' (GCF 000027225.1)	Xenorhabdus doucetiae DSM 17909	29	[25.6 - 32.6]	23.8	[21.5 - 26.3]	26.8	[23.9 - 29.9]	0.51
'Xenorhabdus bovienii SS-2004' (GCF 000027225.1)	Xenorhabdus santafensis 12	24.6	[21.2 - 28.2]	23.7	[21.4 - 26.2]	23.3	[20.5 - 26.4]	1.45
'Xenorhabdus doucetiae' (GCF 000968195.1)	'Xenorhabdus cabanillasii' (GCF 003386665.1)	25.7	[22.3 - 29.3]	23.7	[21.4 - 26.1]	24.2	[21.3 - 27.3]	2.81
'Xenorhabdus bharatensis' (GCF 037996705.1)	Xenorhabdus hominickii DSM 17903	24.9	[21.6 - 28.5]	23.7	[21.4 - 26.2]	23.6	[20.7 - 26.7]	0.06
'Xenorhabdus doucetiae' (GCF 000968195.1)	Xenorhabdus cabanillasii DSM 17905	25.7	[22.3 - 29.3]	23.7	[21.4 - 26.1]	24.2	[21.3 - 27.3]	2.81
'Xenorhabdus bovienii SS-2004' (GCF 000027225.1)	Xenorhabdus mauleonii DSM 17908	25.1	[21.8 - 28.7]	23.7	[21.4 - 26.2]	23.7	[20.9 - 26.8]	1.07
'Xenorhabdus szentirmaii' (GCF 002632595.1)	Xenorhabdus cabanillasii DSM 17905	23.3	[20.0 - 27.0]	23.7	[21.4 - 26.2]	22.3	[19.5 - 25.4]	1.48
'Xenorhabdus indica' (GCF 014467235.1)	Xenorhabdus thuongxuanensis 30TX1	25.9	[22.6 - 29.6]	23.7	[21.4 - 26.2]	24.4	[21.5 - 27.5]	0.1
'Xenorhabdus bovienii SS-2004' (GCF 000027225.1)	'Xenorhabdus santafensis' (GCF 033949405.1)	24.6	[21.2 - 28.2]	23.7	[21.4 - 26.2]	23.3	[20.5 - 26.4]	1.52
'Xenorhabdus thuongxuanensis' (GCF 001908095.1)	Xenorhabdus indica DSM 17382	25.9	[22.6 - 29.6]	23.7	[21.4 - 26.2]	24.4	[21.5 - 27.5]	0.18
'Xenorhabdus yunnanensis' (GCF 028598805.1)	Xenorhabdus cabanillasii DSM 17905	26.4	[23.0 - 30.0]	23.7	[21.4 - 26.2]	24.7	[21.9 - 27.8]	0.24
'Xenorhabdus bovienii SS-2004' (GCF 000027225.1)	'Xenorhabdus szentirmaii' (GCF 002632595.1)	25.7	[22.3 - 29.3]	23.7	[21.4 - 26.2]	24.2	[21.3 - 27.3]	0.58
'Xenorhabdus thuongxuanensis' (GCF 001908095.1)	'Xenorhabdus indica' (GCF 014467235.1)	25.9	[22.6 - 29.6]	23.7	[21.4 - 26.2]	24.4	[21.5 - 27.5]	0.1
'Xenorhabdus cabanillasii' (GCF 003386665.1)	'Xenorhabdus yunnanensis' (GCF 028598805.1)	26.4	[23.0 - 30.0]	23.7	[21.4 - 26.2]	24.7	[21.9 - 27.8]	0.24
'Xenorhabdus cabanillasii' (GCF 003386665.1)	'Xenorhabdus thailandensis' (GCF 037996785.1)	25.3	[21.9 - 28.9]	23.7	[21.4 - 26.1]	23.9	[21.0 - 27.0]	0.33
'Xenorhabdus cabanillasii' (GCF 003386665.1)	Xenorhabdus yunnanensis XENO-10T	26.4	[23.0 - 30.0]	23.7	[21.4 - 26.2]	24.7	[21.9 - 27.8]	0.15
'Xenorhabdus szentirmaii' (GCF 002632595.1)	'Xenorhabdus cabanillasii' (GCF 003386665.1)	23.3	[20.0 - 27.0]	23.7	[21.4 - 26.2]	22.3	[19.5 - 25.4]	1.48
'Xenorhabdus thailandensis' (GCF 037996785.1)	Xenorhabdus cabanillasii DSM 17905	25.3	[21.9 - 28.9]	23.7	[21.4 - 26.1]	23.9	[21.0 - 27.0]	0.33
'Xenorhabdus cabanillasii' (GCF 003386665.1)	Xenorhabdus thailandensis CCN3.3	25.3	[21.9 - 28.9]	23.7	[21.4 - 26.1]	23.9	[21.0 - 27.0]	0.33
'Xenorhabdus thuongxuanensis' (GCF 001908095.1)	'Xenorhabdus cabanillasii' (GCF 003386665.1)	26.6	[23.2 - 30.2]	23.6	[21.3 - 26.1]	24.9	[22.0 - 28.0]	0.15
'Xenorhabdus thuongxuanensis' (GCF 001908095.1)	Xenorhabdus cabanillasii DSM 17905	26.6	[23.2 - 30.2]	23.6	[21.3 - 26.1]	24.9	[22.0 - 28.0]	0.15
'Xenorhabdus bovienii SS-2004' (GCF 000027225.1)	Xenorhabdus innexi DSM 16336	25.7	[22.4 - 29.3]	23.6	[21.3 - 26.1]	24.2	[21.3 - 27.3]	1.3
'Xenorhabdus indica' (GCF 014467235.1)	Xenorhabdus lircayensis VLS	28.2	[24.8 - 31.8]	23.6	[21.3 - 26.0]	26.1	[23.2 - 29.2]	1.2
'Xenorhabdus cabanillasii' (GCF 003386665.1)	Xenorhabdus griffiniae ID10	25.8	[22.5 - 29.5]	23.6	[21.3 - 26.0]	24.3	[21.4 - 27.4]	0.75
Xenorhabdus siamensis ' (GCF 037996745.1)	'Xenorhabdus nematophila' (GCF 040081895.1)	24.5	[21.2 - 28.1]	23.6	[21.3 - 26.0]	23.2	[20.4 - 26.3]	1.2
'Xenorhabdus miraniensis' (GCF 002632615.1)	'Xenorhabdus stockiae' (GCF 002632825.1)	24.8	[21.5 - 28.5]	23.6	[21.3 - 26.1]	23.5	[20.7 - 26.6]	0.15
'Xenorhabdus kozodoii' (GCF 002632875.1)	'Xenorhabdus indica' (GCF 014467235.1)	27.1	[23.7 - 30.7]	23.6	[21.3 - 26.0]	25.3	[22.4 - 28.4]	1.76
'Xenorhabdus miraniensis' (GCF 002632615.1)	Xenorhabdus stockiae DSM 17904	24.8	[21.5 - 28.5]	23.6	[21.3 - 26.1]	23.5	[20.7 - 26.6]	0.15
'Xenorhabdus stockiae' (GCF 002632825.1)	Xenorhabdus bovienii subsp. africana XENO-1	25.2	[21.9 - 28.9]	23.6	[21.3 - 26.0]	23.8	[21.0 - 26.9]	1.2
'Xenorhabdus stockiae' (GCF 002632825.1)	Xenorhabdus miraniensis DSM 17902	24.8	[21.5 - 28.5]	23.6	[21.3 - 26.1]	23.5	[20.7 - 26.6]	0.15
'Xenorhabdus koppenhoeferi' (GCF 014697705.1)	Xenorhabdus siamensis' (GCF 037996745.1)	25.9	[22.6 - 29.5]	23.6	[21.3 - 26.0]	24.3	[21.5 - 27.4]	0.2
'Xenorhabdus bovienii SS-2004' (GCF 000027225.1)	'Xenorhabdus innexi' (GCF 002632485.1)	25.7	[22.4 - 29.3]	23.6	[21.3 - 26.1]	24.2	[21.3 - 27.3]	1.3
'Xenorhabdus cabanillasii' (GCF 003386665.1)	Xenorhabdus thuongxuanensis 30TX1	26.6	[23.2 - 30.2]	23.6	[21.3 - 26.1]	24.9	[22.0 - 28.0]	0.15
'Xenorhabdus kozodoii' (GCF 002632875.1)	Xenorhabdus indica DSM 17382	27.1	[23.7 - 30.7]	23.6	[21.3 - 26.0]	25.3	[22.4 - 28.4]	1.84
'Xenorhabdus griffiniae' (GCF 001028135.1)	'Xenorhabdus cabanillasii' (GCF 003386665.1)	24.8	[21.5 - 28.4]	23.6	[21.3 - 26.1]	23.5	[20.6 - 26.6]	1.79
'Xenorhabdus indica' (GCF 014467235.1)	Xenorhabdus kozodoii DSM 17907	27.1	[23.7 - 30.7]	23.6	[21.3 - 26.0]	25.3	[22.4 - 28.4]	1.76
'Xenorhabdus indica' (GCF 014467235.1)	'Xenorhabdus lircayensis' (GCF 016306625.1)	28.2	[24.8 - 31.8]	23.6	[21.3 - 26.0]	26.1	[23.2 - 29.2]	1.23
'Xenorhabdus lircayensis' (GCF 016306625.1)	Xenorhabdus indica DSM 17382	28.2	[24.8 - 31.8]	23.6	[21.3 - 26.0]	26.1	[23.2 - 29.2]	1.31
'Xenorhabdus littoralis' (GCF 033949365.1)	Xenorhabdus budapestensis DSM 16342	26.2	[22.9 - 29.8]	23.6	[21.3 - 26.0]	24.6	[21.7 - 27.7]	0.03
'Xenorhabdus nematophila' (GCF 040081895.1)	Xenorhabdus siamensis AUT15.5	24.5	[21.2 - 28.1]	23.6	[21.3 - 26.0]	23.2	[20.4 - 26.3]	1.2
'Xenorhabdus cabanillasii' (GCF 003386665.1)	Xenorhabdus eapokensis DL20	28.5	[25.1 - 32.1]	23.6	[21.3 - 26.1]	26.3	[23.4 - 29.4]	0.59
'Xenorhabdus eapokensis' (GCF 001908105.1)	Xenorhabdus cabanillasii DSM 17905	28.5	[25.1 - 32.1]	23.6	[21.3 - 26.1]	26.3	[23.4 - 29.4]	0.59
'Xenorhabdus eapokensis' (GCF 001908105.1)	'Xenorhabdus cabanillasii' (GCF 003386665.1)	28.5	[25.1 - 32.1]	23.6	[21.3 - 26.1]	26.3	[23.4 - 29.4]	0.59
'Xenorhabdus littoralis' (GCF 033949365.1)	'Xenorhabdus budapestensis' (GCF 048081655.1)	26.2	[22.8 - 29.8]	23.6	[21.3 - 26.1]	24.5	[21.7 - 27.6]	0.11
'Xenorhabdus koppenhoeferi' (GCF 014697705.1)	'Xenorhabdus budapestensis' (GCF 048081655.1)	27.3	[23.9 - 30.9]	23.6	[21.3 - 26.1]	25.4	[22.5 - 28.5]	0.24
'Xenorhabdus koppenhoeferi' (GCF 014697705.1)	Xenorhabdus siamensis AUT15.5	25.9	[22.6 - 29.5]	23.6	[21.3 - 26.0]	24.3	[21.5 - 27.4]	0.2
'Xenorhabdus griffiniae' (GCF 001028135.1)	Xenorhabdus cabanillasii DSM 17905	24.8	[21.5 - 28.4]	23.6	[21.3 - 26.1]	23.5	[20.6 - 26.6]	1.79
'Xenorhabdus stockiae' (GCF 002632825.1)	Xenorhabdus hominickii DSM 17903	24.8	[21.4 - 28.4]	23.5	[21.2 - 26.0]	23.4	[20.6 - 26.5]	0.13
'Xenorhabdus stockiae' (GCF 002632825.1)	Xenorhabdus yunnanensis XENO-10T	23.3	[20.0 - 26.9]	23.5	[21.2 - 26.0]	22.3	[19.5 - 25.3]	0.48
'Xenorhabdus beddingii' (GCF 002127545.1)	'Xenorhabdus budapestensis' (GCF 048081655.1)	26.2	[22.9 - 29.9]	23.5	[21.2 - 26.0]	24.6	[21.7 - 27.7]	1.98
'Xenorhabdus stockiae' (GCF 002632825.1)	Xenorhabdus vietnamensis DSM 22392	23.6	[20.3 - 27.3]	23.5	[21.2 - 26.0]	22.5	[19.7 - 25.6]	0.54
'Xenorhabdus anantnagensis' (GCF 028598555.1)	Xenorhabdus stockiae DSM 17904	24.2	[20.9 - 27.9]	23.5	[21.2 - 26.0]	23	[20.2 - 26.1]	0.64
'Xenorhabdus bovienii SS-2004' (GCF 000027225.1)	Xenorhabdus szentirmaii DSM 16338	24.6	[21.3 - 28.3]	23.5	[21.2 - 25.9]	23.3	[20.5 - 26.4]	0.99
'Xenorhabdus vietnamensis' (GCF 002127535.1)	Xenorhabdus cabanillasii DSM 17905	27.6	[24.2 - 31.2]	23.5	[21.2 - 26.0]	25.6	[22.7 - 28.7]	0.09
'Xenorhabdus stockiae' (GCF 002632825.1)	'Xenorhabdus yunnanensis' (GCF 028598805.1)	23.3	[20.0 - 26.9]	23.5	[21.2 - 26.0]	22.3	[19.5 - 25.3]	0.39
'Xenorhabdus stockiae' (GCF 002632825.1)	Xenorhabdus anantnagensis XENO-2	24.2	[20.9 - 27.9]	23.5	[21.2 - 26.0]	23	[20.2 - 26.1]	0.67
'Xenorhabdus aichiensis' (GCF 028598775.1)	Xenorhabdus santafensis 12	23.9	[20.6 - 27.5]	23.5	[21.2 - 25.9]	22.7	[19.9 - 25.8]	1.12
'Xenorhabdus koppenhoeferi' (GCF 014697705.1)	Xenorhabdus budapestensis DSM 16342	27.2	[23.9 - 30.9]	23.5	[21.2 - 26.0]	25.3	[22.5 - 28.5]	0.16
'Xenorhabdus beddingii' (GCF 002127545.1)	Xenorhabdus siamensis AUT15.5	26.2	[22.8 - 29.8]	23.5	[21.2 - 25.9]	24.5	[21.7 - 27.6]	2.43
'Xenorhabdus cabanillasii' (GCF 003386665.1)	Xenorhabdus santafensis 12	23.1	[19.8 - 26.8]	23.5	[21.2 - 26.0]	22.1	[19.3 - 25.2]	0.61
'Xenorhabdus aichiensis' (GCF 028598775.1)	'Xenorhabdus santafensis' (GCF 033949405.1)	23.9	[20.6 - 27.5]	23.5	[21.2 - 25.9]	22.7	[19.9 - 25.8]	1.19
'Xenorhabdus vietnamensis' (GCF 002127535.1)	Xenorhabdus stockiae DSM 17904	23.6	[20.3 - 27.3]	23.5	[21.2 - 26.0]	22.5	[19.7 - 25.6]	0.54
'Xenorhabdus beddingii' (GCF 002127545.1)	Xenorhabdus siamensis' (GCF 037996745.1)	26.2	[22.8 - 29.8]	23.5	[21.2 - 25.9]	24.5	[21.7 - 27.6]	2.43
'Xenorhabdus yunnanensis' (GCF 028598805.1)	Xenorhabdus stockiae DSM 17904	23.3	[20.0 - 26.9]	23.5	[21.2 - 26.0]	22.3	[19.5 - 25.3]	0.39
'Xenorhabdus budapestensis' (GCF 048081655.1)	Xenorhabdus beddingii DSM 4764	26.2	[22.9 - 29.9]	23.5	[21.2 - 26.0]	24.6	[21.7 - 27.7]	1.98
'Xenorhabdus vietnamensis' (GCF 002127535.1)	'Xenorhabdus stockiae' (GCF 002632825.1)	23.6	[20.3 - 27.3]	23.5	[21.2 - 26.0]	22.5	[19.7 - 25.6]	0.54
'Xenorhabdus santafensis' (GCF 033949405.1)	Xenorhabdus aichiensis XENO-7 T	23.9	[20.6 - 27.5]	23.5	[21.2 - 25.9]	22.7	[19.9 - 25.8]	1.17
'Xenorhabdus innexi' (GCF 002632485.1)	Xenorhabdus nematophila ATCC 19061	23.8	[20.5 - 27.5]	23.5	[21.2 - 25.9]	22.7	[19.9 - 25.8]	0.54
Xenorhabdus siamensis ' (GCF 037996745.1)	Xenorhabdus beddingii DSM 4764	26.2	[22.8 - 29.8]	23.5	[21.2 - 25.9]	24.5	[21.7 - 27.6]	2.43
'Xenorhabdus vietnamensis' (GCF 002127535.1)	'Xenorhabdus cabanillasii' (GCF 003386665.1)	27.6	[24.2 - 31.2]	23.5	[21.2 - 26.0]	25.6	[22.7 - 28.7]	0.09
'Xenorhabdus stockiae' (GCF 002632825.1)	Xenorhabdus ehlersii DSM 16337	24.5	[21.2 - 28.2]	23.5	[21.2 - 25.9]	23.3	[20.4 - 26.3]	0.25
'Xenorhabdus cabanillasii' (GCF 003386665.1)	'Xenorhabdus santafensis' (GCF 033949405.1)	23.1	[19.8 - 26.8]	23.5	[21.2 - 26.0]	22.1	[19.3 - 25.2]	0.55
'Xenorhabdus cabanillasii' (GCF 003386665.1)	Xenorhabdus vietnamensis DSM 22392	27.6	[24.2 - 31.2]	23.5	[21.2 - 26.0]	25.6	[22.7 - 28.7]	0.09
'Xenorhabdus stockiae' (GCF 002632825.1)	'Xenorhabdus anantnagensis' (GCF 028598555.1)	24.2	[20.9 - 27.9]	23.5	[21.2 - 26.0]	23	[20.2 - 26.1]	0.64
'Xenorhabdus santafensis' (GCF 033949405.1)	Xenorhabdus cabanillasii DSM 17905	23.1	[19.8 - 26.8]	23.5	[21.2 - 26.0]	22.1	[19.3 - 25.2]	0.55
'Xenorhabdus japonica' (GCF 900115195.1)	Xenorhabdus stockiae DSM 17904	24	[20.7 - 27.6]	23.4	[21.1 - 25.9]	22.8	[20.0 - 25.9]	0.82
'Xenorhabdus bovienii SS-2004' (GCF 000027225.1)	Xenorhabdus stockiae DSM 17904	25.4	[22.1 - 29.1]	23.4	[21.1 - 25.8]	23.9	[21.1 - 27.0]	1.44
'Xenorhabdus indica' (GCF 014467235.1)	'Xenorhabdus nematophila' (GCF 040081895.1)	25.9	[22.5 - 29.5]	23.4	[21.1 - 25.9]	24.3	[21.4 - 27.4]	1.02
'Xenorhabdus koppenhoeferi' (GCF 014697705.1)	Xenorhabdus indica DSM 17382	26.6	[23.2 - 30.2]	23.4	[21.1 - 25.8]	24.8	[22.0 - 27.9]	0.11
Xenorhabdus siamensis ' (GCF 037996745.1)	Xenorhabdus kozodoii DSM 17907	25.5	[22.2 - 29.2]	23.4	[21.1 - 25.8]	24	[21.1 - 27.1]	1.94
'Xenorhabdus littoralis' (GCF 033949365.1)	Xenorhabdus indica DSM 17382	26.1	[22.8 - 29.8]	23.4	[21.1 - 25.8]	24.5	[21.6 - 27.6]	0.24
'Xenorhabdus stockiae' (GCF 002632825.1)	'Xenorhabdus japonica' (GCF 900115195.1)	24	[20.7 - 27.6]	23.4	[21.1 - 25.9]	22.8	[20.0 - 25.9]	0.82
'Xenorhabdus cabanillasii' (GCF 003386665.1)	Xenorhabdus szentirmaii DSM 16338	22.9	[19.6 - 26.5]	23.4	[21.1 - 25.8]	21.9	[19.1 - 25.0]	1.08
'Xenorhabdus bovienii SS-2004' (GCF 000027225.1)	'Xenorhabdus stockiae' (GCF 002632825.1)	25.4	[22.1 - 29.1]	23.4	[21.1 - 25.8]	23.9	[21.1 - 27.0]	1.44
'Xenorhabdus nematophila' (GCF 040081895.1)	Xenorhabdus indica DSM 17382	25.9	[22.5 - 29.5]	23.4	[21.1 - 25.9]	24.3	[21.4 - 27.4]	1.1
'Xenorhabdus kozodoii' (GCF 002632875.1)	Xenorhabdus siamensis' (GCF 037996745.1)	25.5	[22.2 - 29.2]	23.4	[21.1 - 25.8]	24	[21.1 - 27.1]	1.94
'Xenorhabdus indica' (GCF 014467235.1)	'Xenorhabdus koppenhoeferi' (GCF 014697705.1)	26.6	[23.2 - 30.2]	23.4	[21.1 - 25.8]	24.8	[22.0 - 27.9]	0.03
'Xenorhabdus stockiae' (GCF 002632825.1)	Xenorhabdus japonica DSM 16522	24	[20.7 - 27.6]	23.4	[21.1 - 25.9]	22.8	[20.0 - 25.9]	0.82
'Xenorhabdus indica' (GCF 014467235.1)	'Xenorhabdus littoralis' (GCF 033949365.1)	26.1	[22.8 - 29.8]	23.4	[21.1 - 25.8]	24.5	[21.6 - 27.6]	0.16
'Xenorhabdus hominickii' (GCF 001721185.1)	'Xenorhabdus bharatensis' (GCF 037996705.1)	25.3	[22.0 - 29.0]	23.4	[21.1 - 25.8]	23.9	[21.0 - 27.0]	0.03
'Xenorhabdus kozodoii' (GCF 002632875.1)	Xenorhabdus siamensis AUT15.5	25.5	[22.2 - 29.2]	23.4	[21.1 - 25.8]	24	[21.1 - 27.1]	1.94
'Xenorhabdus hominickii' (GCF 001721185.1)	Xenorhabdus bharatensis CS20	25.3	[22.0 - 29.0]	23.4	[21.1 - 25.8]	23.9	[21.0 - 27.0]	0
'Xenorhabdus ehlersii' (GCF 002632445.1)	'Xenorhabdus stockiae' (GCF 002632825.1)	24.8	[21.4 - 28.4]	23.3	[21.0 - 25.8]	23.4	[20.6 - 26.5]	0.07
'Xenorhabdus doucetiae' (GCF 000968195.1)	Xenorhabdus siamensis' (GCF 037996745.1)	24.5	[21.2 - 28.1]	23.3	[21.1 - 25.8]	23.2	[20.3 - 26.3]	2.94
'Xenorhabdus hominickii' (GCF 001721185.1)	Xenorhabdus stockiae DSM 17904	25.8	[22.5 - 29.4]	23.3	[21.0 - 25.7]	24.2	[21.3 - 27.3]	0.1
'Xenorhabdus budapestensis' (GCF 048081655.1)	Xenorhabdus kozodoii DSM 17907	26.1	[22.8 - 29.8]	23.3	[21.0 - 25.8]	24.5	[21.6 - 27.6]	1.5
'Xenorhabdus santafensis' (GCF 033949405.1)	Xenorhabdus bovienii subsp. africana XENO-1	24.2	[20.9 - 27.9]	23.3	[21.0 - 25.8]	23	[20.2 - 26.1]	1.28
'Xenorhabdus kozodoii' (GCF 002632875.1)	'Xenorhabdus budapestensis' (GCF 048081655.1)	26.1	[22.8 - 29.8]	23.3	[21.0 - 25.8]	24.5	[21.6 - 27.6]	1.5
'Xenorhabdus stockiae' (GCF 002632825.1)	'Xenorhabdus taiwanensis' (GCF 036512875.1)	24.5	[21.2 - 28.2]	23.3	[21.0 - 25.7]	23.2	[20.4 - 26.3]	0.26
'Xenorhabdus bharatensis' (GCF 037996705.1)	Xenorhabdus yunnanensis XENO-10T	23.3	[20.0 - 26.9]	23.3	[21.0 - 25.8]	22.2	[19.4 - 25.3]	0.41
'Xenorhabdus yunnanensis' (GCF 028598805.1)	'Xenorhabdus bharatensis' (GCF 037996705.1)	23.3	[20.0 - 26.9]	23.3	[21.0 - 25.8]	22.2	[19.4 - 25.3]	0.32
'Xenorhabdus littoralis' (GCF 033949365.1)	Xenorhabdus siamensis' (GCF 037996745.1)	26.1	[22.7 - 29.7]	23.3	[21.0 - 25.8]	24.4	[21.6 - 27.5]	0.34
'Xenorhabdus aichiensis' (GCF 028598775.1)	Xenorhabdus mauleonii DSM 17908	25.8	[22.4 - 29.4]	23.3	[21.0 - 25.7]	24.2	[21.3 - 27.3]	0.73
'Xenorhabdus littoralis' (GCF 033949365.1)	Xenorhabdus siamensis AUT15.5	26.1	[22.7 - 29.7]	23.3	[21.0 - 25.8]	24.4	[21.6 - 27.5]	0.34
'Xenorhabdus kozodoii' (GCF 002632875.1)	Xenorhabdus budapestensis DSM 16342	25.7	[22.4 - 29.4]	23.3	[21.0 - 25.7]	24.1	[21.3 - 27.2]	1.57
'Xenorhabdus yunnanensis' (GCF 028598805.1)	Xenorhabdus bharatensis CS20	23.3	[20.0 - 26.9]	23.3	[21.0 - 25.8]	22.2	[19.4 - 25.3]	0.29
'Xenorhabdus mauleonii' (GCF 002632685.1)	'Xenorhabdus aichiensis' (GCF 028598775.1)	25.8	[22.5 - 29.5]	23.3	[21.0 - 25.7]	24.2	[21.4 - 27.3]	0.7
'Xenorhabdus doucetiae' (GCF 000968195.1)	Xenorhabdus siamensis AUT15.5	24.5	[21.2 - 28.1]	23.3	[21.1 - 25.8]	23.2	[20.3 - 26.3]	2.94
'Xenorhabdus beddingii' (GCF 002127545.1)	'Xenorhabdus indica' (GCF 014467235.1)	26.9	[23.5 - 30.5]	23.3	[21.0 - 25.8]	25	[22.2 - 28.1]	2.25
'Xenorhabdus hominickii' (GCF 001721185.1)	'Xenorhabdus stockiae' (GCF 002632825.1)	25.8	[22.5 - 29.4]	23.3	[21.0 - 25.7]	24.2	[21.3 - 27.3]	0.1
'Xenorhabdus indica' (GCF 014467235.1)	Xenorhabdus nematophila ATCC 19061	25.7	[22.4 - 29.3]	23.3	[21.0 - 25.8]	24.1	[21.3 - 27.2]	1.27
'Xenorhabdus ehlersii' (GCF 002632445.1)	Xenorhabdus stockiae DSM 17904	24.8	[21.4 - 28.4]	23.3	[21.0 - 25.8]	23.4	[20.6 - 26.5]	0.07
'Xenorhabdus stockiae' (GCF 002632825.1)	Xenorhabdus ehlersii DSM 16337	24.8	[21.4 - 28.4]	23.3	[21.0 - 25.8]	23.4	[20.6 - 26.5]	0.07
'Xenorhabdus mauleonii' (GCF 002632685.1)	Xenorhabdus aichiensis XENO-7 T	25.8	[22.5 - 29.5]	23.3	[21.0 - 25.7]	24.2	[21.4 - 27.3]	0.68
'Xenorhabdus beddingii' (GCF 002127545.1)	Xenorhabdus indica DSM 17382	26.9	[23.5 - 30.5]	23.3	[21.0 - 25.8]	25	[22.2 - 28.1]	2.33
'Xenorhabdus taiwanensis' (GCF 036512875.1)	Xenorhabdus stockiae DSM 17904	24.5	[21.2 - 28.2]	23.3	[21.0 - 25.7]	23.2	[20.4 - 26.3]	0.26
'Xenorhabdus indica' (GCF 014467235.1)	Xenorhabdus beddingii DSM 4764	26.9	[23.5 - 30.5]	23.3	[21.0 - 25.8]	25	[22.2 - 28.1]	2.25
'Xenorhabdus stockiae' (GCF 002632825.1)	'Xenorhabdus entomophaga' (GCF 037996725.1)	25.1	[21.7 - 28.7]	23.2	[20.9 - 25.7]	23.6	[20.8 - 26.7]	0.35
'Xenorhabdus bharatensis' (GCF 037996705.1)	Xenorhabdus bovienii subsp. africana XENO-1	24.9	[21.6 - 28.6]	23.2	[20.9 - 25.7]	23.5	[20.7 - 26.6]	1.27
'Xenorhabdus stockiae' (GCF 002632825.1)	'Xenorhabdus aichiensis' (GCF 028598775.1)	25.5	[22.2 - 29.2]	23.2	[20.9 - 25.7]	24	[21.1 - 27.1]	1.11
'Xenorhabdus littoralis' (GCF 033949365.1)	Xenorhabdus innexi DSM 16336	23.9	[20.6 - 27.5]	23.2	[20.9 - 25.7]	22.7	[19.9 - 25.8]	0.57
'Xenorhabdus cabanillasii' (GCF 003386665.1)	Xenorhabdus doucetiae DSM 17909	25.2	[21.9 - 28.9]	23.2	[20.9 - 25.6]	23.8	[20.9 - 26.9]	2.58
'Xenorhabdus stockiae' (GCF 002632825.1)	Xenorhabdus koppenhoeferi DSM 18168	22.7	[19.4 - 26.3]	23.2	[20.9 - 25.6]	21.7	[18.9 - 24.8]	0.46
'Xenorhabdus cabanillasii' (GCF 003386665.1)	Xenorhabdus beddingii DSM 4764	26.2	[22.9 - 29.9]	23.2	[20.9 - 25.6]	24.5	[21.7 - 27.6]	2.29
'Xenorhabdus stockiae' (GCF 002632825.1)	Xenorhabdus khoisanae SF87	24.6	[21.3 - 28.2]	23.2	[20.9 - 25.6]	23.2	[20.4 - 26.3]	0.28
'Xenorhabdus mauleonii' (GCF 002632685.1)	Xenorhabdus bovienii subsp. africana XENO-1	25.2	[21.8 - 28.8]	23.2	[20.9 - 25.6]	23.7	[20.9 - 26.8]	0.79
'Xenorhabdus aichiensis' (GCF 028598775.1)	Xenorhabdus stockiae DSM 17904	25.5	[22.2 - 29.2]	23.2	[20.9 - 25.7]	24	[21.1 - 27.1]	1.11
'Xenorhabdus innexi' (GCF 002632485.1)	'Xenorhabdus littoralis' (GCF 033949365.1)	23.9	[20.6 - 27.5]	23.2	[20.9 - 25.7]	22.7	[19.9 - 25.8]	0.57
'Xenorhabdus entomophaga' (GCF 037996725.1)	Xenorhabdus stockiae DSM 17904	25.1	[21.7 - 28.7]	23.2	[20.9 - 25.7]	23.6	[20.8 - 26.7]	0.35
'Xenorhabdus beddingii' (GCF 002127545.1)	'Xenorhabdus cabanillasii' (GCF 003386665.1)	26.2	[22.9 - 29.9]	23.2	[20.9 - 25.6]	24.5	[21.7 - 27.6]	2.29
'Xenorhabdus beddingii' (GCF 002127545.1)	Xenorhabdus budapestensis DSM 16342	26.3	[22.9 - 29.9]	23.2	[20.9 - 25.7]	24.6	[21.7 - 27.7]	2.06
'Xenorhabdus stockiae' (GCF 002632825.1)	Xenorhabdus aichiensis XENO-7 T	25.5	[22.2 - 29.2]	23.2	[20.9 - 25.7]	24	[21.1 - 27.1]	1.09
'Xenorhabdus szentirmaii' (GCF 002632595.1)	Xenorhabdus bovienii subsp. africana XENO-1	25.3	[22.0 - 28.9]	23.2	[20.9 - 25.6]	23.8	[21.0 - 26.9]	0.34
'Xenorhabdus beddingii' (GCF 002127545.1)	Xenorhabdus cabanillasii DSM 17905	26.2	[22.9 - 29.9]	23.2	[20.9 - 25.6]	24.5	[21.7 - 27.6]	2.29
'Xenorhabdus innexi' (GCF 002632485.1)	Xenorhabdus koppenhoeferi DSM 18168	23.6	[20.3 - 27.3]	23.2	[20.9 - 25.6]	22.5	[19.7 - 25.6]	0.61
'Xenorhabdus aichiensis' (GCF 028598775.1)	Xenorhabdus szentirmaii DSM 16338	24.8	[21.5 - 28.5]	23.1	[20.8 - 25.6]	23.4	[20.6 - 26.5]	0.65
'Xenorhabdus innexi' (GCF 002632485.1)	'Xenorhabdus lircayensis' (GCF 016306625.1)	24.9	[21.6 - 28.5]	23.1	[20.8 - 25.5]	23.5	[20.6 - 26.6]	0.51
'Xenorhabdus innexi' (GCF 002632485.1)	'Xenorhabdus mauleonii' (GCF 002632685.1)	22.2	[18.9 - 25.8]	23.1	[20.9 - 25.6]	21.3	[18.5 - 24.4]	0.26
'Xenorhabdus anantnagensis' (GCF 028598555.1)	'Xenorhabdus bharatensis' (GCF 037996705.1)	23.8	[20.5 - 27.4]	23.1	[20.8 - 25.5]	22.6	[19.8 - 25.7]	0.57
'Xenorhabdus bharatensis' (GCF 037996705.1)	Xenorhabdus anantnagensis XENO-2	23.8	[20.5 - 27.4]	23.1	[20.8 - 25.5]	22.6	[19.8 - 25.7]	0.6
'Xenorhabdus khoisanae' (GCF 963865795.1)	Xenorhabdus stockiae DSM 17904	24.7	[21.4 - 28.3]	23.1	[20.8 - 25.6]	23.3	[20.5 - 26.4]	0.08
'Xenorhabdus lircayensis' (GCF 016306625.1)	Xenorhabdus innexi DSM 16336	24.9	[21.6 - 28.5]	23.1	[20.8 - 25.5]	23.5	[20.6 - 26.6]	0.51
'Xenorhabdus innexi' (GCF 002632485.1)	'Xenorhabdus aichiensis' (GCF 028598775.1)	24.8	[21.4 - 28.4]	23.1	[20.8 - 25.5]	23.4	[20.5 - 26.5]	0.96
'Xenorhabdus mauleonii' (GCF 002632685.1)	Xenorhabdus innexi DSM 16336	22.2	[18.9 - 25.8]	23.1	[20.9 - 25.6]	21.3	[18.5 - 24.4]	0.26
'Xenorhabdus aichiensis' (GCF 028598775.1)	Xenorhabdus innexi DSM 16336	24.8	[21.4 - 28.4]	23.1	[20.8 - 25.5]	23.4	[20.5 - 26.5]	0.96
'Xenorhabdus koppenhoeferi' (GCF 014697705.1)	Xenorhabdus innexi DSM 16336	24.2	[20.9 - 27.9]	23.1	[20.8 - 25.5]	23	[20.1 - 26.1]	0.7
'Xenorhabdus szentirmaii' (GCF 002632595.1)	'Xenorhabdus aichiensis' (GCF 028598775.1)	25.4	[22.1 - 29.1]	23.1	[20.9 - 25.6]	23.9	[21.1 - 27.0]	0.25
'Xenorhabdus innexi' (GCF 002632485.1)	Xenorhabdus aichiensis XENO-7 T	24.8	[21.4 - 28.4]	23.1	[20.8 - 25.5]	23.4	[20.5 - 26.5]	0.95
'Xenorhabdus stockiae' (GCF 002632825.1)	'Xenorhabdus khoisanae' (GCF 963865795.1)	24.7	[21.4 - 28.3]	23.1	[20.8 - 25.6]	23.3	[20.5 - 26.4]	0.08
'Xenorhabdus doucetiae' (GCF 000968195.1)	'Xenorhabdus budapestensis' (GCF 048081655.1)	26.2	[22.9 - 29.9]	23.1	[20.8 - 25.6]	24.5	[21.6 - 27.6]	2.5
'Xenorhabdus innexi' (GCF 002632485.1)	'Xenorhabdus koppenhoeferi' (GCF 014697705.1)	24.2	[20.9 - 27.9]	23.1	[20.8 - 25.5]	23	[20.1 - 26.1]	0.7
'Xenorhabdus anantnagensis' (GCF 028598555.1)	Xenorhabdus bharatensis CS20	23.8	[20.5 - 27.4]	23.1	[20.8 - 25.5]	22.6	[19.8 - 25.7]	0.54
'Xenorhabdus innexi' (GCF 002632485.1)	Xenorhabdus mauleonii DSM 17908	22.2	[18.9 - 25.8]	23.1	[20.8 - 25.6]	21.3	[18.5 - 24.4]	0.23
'Xenorhabdus szentirmaii' (GCF 002632595.1)	Xenorhabdus aichiensis XENO-7 T	25.4	[22.1 - 29.1]	23.1	[20.9 - 25.6]	23.9	[21.1 - 27.0]	0.23
'Xenorhabdus innexi' (GCF 002632485.1)	Xenorhabdus lircayensis VLS	24.9	[21.6 - 28.5]	23.1	[20.8 - 25.5]	23.5	[20.6 - 26.6]	0.48
'Xenorhabdus innexi' (GCF 002632485.1)	Xenorhabdus bovienii subsp. africana XENO-1	24.7	[21.4 - 28.4]	23.1	[20.8 - 25.6]	23.3	[20.5 - 26.4]	1.06
'Xenorhabdus aichiensis' (GCF 028598775.1)	'Xenorhabdus bharatensis' (GCF 037996705.1)	25.3	[22.0 - 28.9]	23	[20.7 - 25.4]	23.8	[20.9 - 26.9]	1.18
'Xenorhabdus bharatensis' (GCF 037996705.1)	Xenorhabdus aichiensis XENO-7 T	25.3	[22.0 - 28.9]	23	[20.7 - 25.4]	23.8	[20.9 - 26.9]	1.16
'Xenorhabdus bovienii SS-2004' (GCF 000027225.1)	Xenorhabdus bharatensis CS20	25.5	[22.2 - 29.2]	23	[20.8 - 25.5]	24	[21.1 - 27.1]	1.54
'Xenorhabdus nematophila' (GCF 040081895.1)	Xenorhabdus innexi DSM 16336	23	[19.7 - 26.6]	23	[20.7 - 25.4]	21.9	[19.1 - 25.0]	0.29
'Xenorhabdus szentirmaii' (GCF 002632595.1)	'Xenorhabdus budapestensis' (GCF 048081655.1)	22.8	[19.6 - 26.5]	23	[20.7 - 25.4]	21.8	[19.0 - 24.9]	1.18
'Xenorhabdus doucetiae' (GCF 000968195.1)	'Xenorhabdus indica' (GCF 014467235.1)	25.5	[22.2 - 29.2]	23	[20.7 - 25.4]	23.9	[21.1 - 27.0]	2.76
'Xenorhabdus aichiensis' (GCF 028598775.1)	Xenorhabdus bharatensis CS20	25.3	[22.0 - 28.9]	23	[20.7 - 25.4]	23.8	[20.9 - 26.9]	1.21
'Xenorhabdus doucetiae' (GCF 000968195.1)	Xenorhabdus indica DSM 17382	25.5	[22.2 - 29.2]	23	[20.7 - 25.4]	23.9	[21.1 - 27.0]	2.84
'Xenorhabdus innexi' (GCF 002632485.1)	'Xenorhabdus nematophila' (GCF 040081895.1)	23	[19.7 - 26.6]	23	[20.7 - 25.4]	21.9	[19.1 - 25.0]	0.29
'Xenorhabdus bovienii SS-2004' (GCF 000027225.1)	'Xenorhabdus bharatensis' (GCF 037996705.1)	25.5	[22.2 - 29.2]	23	[20.8 - 25.5]	24	[21.1 - 27.1]	1.51
'Xenorhabdus doucetiae' (GCF 000968195.1)	Xenorhabdus budapestensis DSM 16342	26.1	[22.8 - 29.8]	23	[20.7 - 25.4]	24.4	[21.5 - 27.5]	2.58
'Xenorhabdus beddingii' (GCF 002127545.1)	Xenorhabdus stockiae DSM 17904	24.1	[20.8 - 27.7]	22.9	[20.7 - 25.4]	22.8	[20.0 - 25.9]	1.67
'Xenorhabdus stockiae' (GCF 002632825.1)	Xenorhabdus ishibashii DSM 22670	25.7	[22.3 - 29.3]	22.9	[20.6 - 25.4]	24	[21.2 - 27.1]	0.59
'Xenorhabdus mauleonii' (GCF 002632685.1)	Xenorhabdus budapestensis DSM 16342	22.5	[19.3 - 26.2]	22.9	[20.6 - 25.3]	21.6	[18.8 - 24.6]	0.8
'Xenorhabdus stockiae' (GCF 002632825.1)	Xenorhabdus lircayensis VLS	24.7	[21.4 - 28.4]	22.9	[20.6 - 25.4]	23.3	[20.5 - 26.4]	0.63
Xenorhabdus siamensis' (GCF 037996745.1)	Xenorhabdus doucetiae DSM 17909	24	[20.7 - 27.6]	22.9	[20.6 - 25.4]	22.7	[19.9 - 25.8]	2.72
'Xenorhabdus cabanillasii' (GCF 003386665.1)	Xenorhabdus kozodoii DSM 17907	25.9	[22.6 - 29.6]	22.9	[20.6 - 25.4]	24.2	[21.4 - 27.3]	1.8
'Xenorhabdus kozodoii' (GCF 002632875.1)	'Xenorhabdus cabanillasii' (GCF 003386665.1)	25.9	[22.6 - 29.6]	22.9	[20.6 - 25.4]	24.2	[21.4 - 27.3]	1.8
'Xenorhabdus kozodoii' (GCF 002632875.1)	Xenorhabdus cabanillasii DSM 17905	25.9	[22.6 - 29.6]	22.9	[20.6 - 25.4]	24.2	[21.4 - 27.3]	1.8
'Xenorhabdus miraniensis' (GCF 002632615.1)	'Xenorhabdus bharatensis' (GCF 037996705.1)	25.7	[22.3 - 29.3]	22.9	[20.6 - 25.3]	24	[21.2 - 27.1]	0.22
'Xenorhabdus eapokensis' (GCF 001908105.1)	'Xenorhabdus stockiae' (GCF 002632825.1)	25.4	[22.0 - 29.0]	22.9	[20.6 - 25.4]	23.8	[21.0 - 26.9]	0.03
'Xenorhabdus stockiae' (GCF 002632825.1)	'Xenorhabdus lircayensis' (GCF 016306625.1)	24.7	[21.4 - 28.4]	22.9	[20.6 - 25.4]	23.3	[20.5 - 26.4]	0.65
'Xenorhabdus ishibashii' (GCF 002632755.1)	'Xenorhabdus stockiae' (GCF 002632825.1)	25.7	[22.3 - 29.3]	22.9	[20.6 - 25.4]	24	[21.2 - 27.1]	0.59
'Xenorhabdus bharatensis' (GCF 037996705.1)	Xenorhabdus koppenhoeferi DSM 18168	23.2	[19.9 - 26.8]	22.9	[20.6 - 25.3]	22.1	[19.3 - 25.2]	0.39
'Xenorhabdus stockiae' (GCF 002632825.1)	Xenorhabdus griffiniae ID10	23.7	[20.5 - 27.4]	22.9	[20.6 - 25.4]	22.5	[19.7 - 25.6]	0.13
'Xenorhabdus beddingii' (GCF 002127545.1)	'Xenorhabdus stockiae' (GCF 002632825.1)	24.1	[20.8 - 27.7]	22.9	[20.7 - 25.4]	22.8	[20.0 - 25.9]	1.67
'Xenorhabdus bharatensis' (GCF 037996705.1)	Xenorhabdus miraniensis DSM 17902	25.7	[22.3 - 29.3]	22.9	[20.6 - 25.3]	24	[21.2 - 27.1]	0.22
'Xenorhabdus miraniensis' (GCF 002632615.1)	Xenorhabdus bharatensis CS20	25.7	[22.3 - 29.3]	22.9	[20.6 - 25.3]	24	[21.2 - 27.1]	0.25
'Xenorhabdus budapestensis' (GCF 048081655.1)	Xenorhabdus santafensis 12	22.4	[19.1 - 26.0]	22.9	[20.7 - 25.4]	21.4	[18.7 - 24.5]	0.3
'Xenorhabdus santafensis' (GCF 033949405.1)	'Xenorhabdus budapestensis' (GCF 048081655.1)	22.4	[19.1 - 26.0]	22.9	[20.7 - 25.4]	21.4	[18.7 - 24.5]	0.24
'Xenorhabdus entomophaga' (GCF 037996725.1)	Xenorhabdus bharatensis CS20	24.3	[21.0 - 28.0]	22.9	[20.6 - 25.4]	23	[20.2 - 26.1]	0.45
'Xenorhabdus stockiae' (GCF 002632825.1)	Xenorhabdus beddingii DSM 4764	24.1	[20.8 - 27.7]	22.9	[20.7 - 25.4]	22.8	[20.0 - 25.9]	1.67
'Xenorhabdus eapokensis' (GCF 001908105.1)	Xenorhabdus stockiae DSM 17904	25.4	[22.0 - 29.0]	22.9	[20.6 - 25.4]	23.8	[21.0 - 26.9]	0.03
'Xenorhabdus bharatensis' (GCF 037996705.1)	'Xenorhabdus entomophaga' (GCF 037996725.1)	24.3	[21.0 - 28.0]	22.9	[20.6 - 25.4]	23	[20.2 - 26.1]	0.42
'Xenorhabdus lircayensis' (GCF 016306625.1)	Xenorhabdus stockiae DSM 17904	24.7	[21.4 - 28.4]	22.9	[20.6 - 25.4]	23.3	[20.5 - 26.4]	0.65
'Xenorhabdus ishibashii' (GCF 002632755.1)	Xenorhabdus stockiae DSM 17904	25.7	[22.3 - 29.3]	22.9	[20.6 - 25.4]	24	[21.2 - 27.1]	0.59
'Xenorhabdus stockiae' (GCF 002632825.1)	Xenorhabdus eapokensis DL20	25.4	[22.0 - 29.0]	22.9	[20.6 - 25.4]	23.8	[21.0 - 26.9]	0.03
'Xenorhabdus szentirmaii' (GCF 002632595.1)	Xenorhabdus innexi DSM 16336	22.6	[19.3 - 26.2]	22.9	[20.6 - 25.4]	21.6	[18.8 - 24.7]	0.71
'Xenorhabdus innexi' (GCF 002632485.1)	'Xenorhabdus szentirmaii' (GCF 002632595.1)	22.6	[19.3 - 26.2]	22.9	[20.6 - 25.4]	21.6	[18.8 - 24.7]	0.71
'Xenorhabdus vietnamensis' (GCF 002127535.1)	Xenorhabdus bharatensis CS20	23.8	[20.5 - 27.4]	22.8	[20.5 - 25.2]	22.5	[19.7 - 25.6]	0.44
'Xenorhabdus szentirmaii' (GCF 002632595.1)	Xenorhabdus siamensis' (GCF 037996745.1)	23	[19.7 - 26.6]	22.8	[20.5 - 25.2]	21.9	[19.1 - 25.0]	1.62
'Xenorhabdus innexi' (GCF 002632485.1)	'Xenorhabdus entomophaga' (GCF 037996725.1)	23.4	[20.1 - 27.1]	22.8	[20.5 - 25.2]	22.3	[19.5 - 25.4]	0.21
'Xenorhabdus yunnanensis' (GCF 028598805.1)	Xenorhabdus innexi DSM 16336	23.2	[20.0 - 26.9]	22.8	[20.5 - 25.2]	22.1	[19.3 - 25.2]	0.53
'Xenorhabdus stockiae' (GCF 002632825.1)	Xenorhabdus thailandensis CCN3.3	22.9	[19.6 - 26.6]	22.8	[20.5 - 25.2]	21.9	[19.1 - 24.9]	0.3
'Xenorhabdus khoisanae' (GCF 963865795.1)	Xenorhabdus bharatensis CS20	25.1	[21.8 - 28.8]	22.8	[20.6 - 25.3]	23.6	[20.8 - 26.7]	0.18
'Xenorhabdus santafensis' (GCF 033949405.1)	Xenorhabdus budapestensis DSM 16342	22.1	[18.9 - 25.8]	22.8	[20.5 - 25.2]	21.2	[18.5 - 24.3]	0.31
'Xenorhabdus khoisanae' (GCF 963865795.1)	Xenorhabdus innexi DSM 16336	24.1	[20.8 - 27.8]	22.8	[20.5 - 25.2]	22.8	[20.0 - 25.9]	0.07
'Xenorhabdus stockiae' (GCF 002632825.1)	Xenorhabdus nematophila ATCC 19061	23.4	[20.1 - 27.1]	22.8	[20.5 - 25.3]	22.3	[19.5 - 25.4]	0.69
'Xenorhabdus szentirmaii' (GCF 002632595.1)	Xenorhabdus budapestensis DSM 16342	23.1	[19.8 - 26.7]	22.8	[20.5 - 25.3]	22	[19.2 - 25.1]	1.25
'Xenorhabdus budapestensis' (GCF 048081655.1)	Xenorhabdus mauleonii DSM 17908	22.9	[19.6 - 26.5]	22.8	[20.5 - 25.2]	21.8	[19.0 - 24.9]	0.69
'Xenorhabdus indica' (GCF 014467235.1)	Xenorhabdus doucetiae DSM 17909	25.2	[21.9 - 28.8]	22.8	[20.5 - 25.2]	23.7	[20.8 - 26.8]	2.54
'Xenorhabdus doucetiae' (GCF 000968195.1)	'Xenorhabdus innexi' (GCF 002632485.1)	24.3	[21.0 - 27.9]	22.8	[20.5 - 25.2]	22.9	[20.1 - 26.0]	2.04
'Xenorhabdus nematophila' (GCF 040081895.1)	Xenorhabdus stockiae DSM 17904	23.4	[20.1 - 27.1]	22.8	[20.5 - 25.2]	22.3	[19.5 - 25.4]	0.44
'Xenorhabdus bharatensis' (GCF 037996705.1)	'Xenorhabdus khoisanae' (GCF 963865795.1)	25.1	[21.8 - 28.8]	22.8	[20.6 - 25.3]	23.6	[20.8 - 26.7]	0.15
'Xenorhabdus lircayensis' (GCF 016306625.1)	Xenorhabdus bharatensis CS20	23.8	[20.5 - 27.4]	22.8	[20.6 - 25.3]	22.6	[19.8 - 25.7]	0.75
Xenorhabdus siamensis' (GCF 037996745.1)	Xenorhabdus santafensis 12	22.2	[19.0 - 25.9]	22.8	[20.5 - 25.3]	21.3	[18.5 - 24.4]	0.75
'Xenorhabdus indica' (GCF 014467235.1)	'Xenorhabdus santafensis' (GCF 033949405.1)	22.1	[18.8 - 25.7]	22.8	[20.5 - 25.2]	21.2	[18.4 - 24.2]	0.5
'Xenorhabdus vietnamensis' (GCF 002127535.1)	'Xenorhabdus bharatensis' (GCF 037996705.1)	23.8	[20.5 - 27.4]	22.8	[20.5 - 25.2]	22.5	[19.7 - 25.6]	0.47
'Xenorhabdus indica' (GCF 014467235.1)	Xenorhabdus santafensis 12	22.1	[18.8 - 25.7]	22.8	[20.5 - 25.2]	21.2	[18.4 - 24.2]	0.57
'Xenorhabdus santafensis' (GCF 033949405.1)	Xenorhabdus siamensis AUT15.5	22.2	[19.0 - 25.9]	22.8	[20.5 - 25.3]	21.3	[18.5 - 24.4]	0.68
'Xenorhabdus innexi' (GCF 002632485.1)	'Xenorhabdus khoisanae' (GCF 963865795.1)	24.1	[20.8 - 27.8]	22.8	[20.5 - 25.2]	22.8	[20.0 - 25.9]	0.07
'Xenorhabdus bharatensis' (GCF 037996705.1)	Xenorhabdus vietnamensis DSM 22392	23.8	[20.5 - 27.4]	22.8	[20.5 - 25.2]	22.5	[19.7 - 25.6]	0.47
'Xenorhabdus santafensis' (GCF 033949405.1)	Xenorhabdus indica DSM 17382	22.1	[18.8 - 25.7]	22.8	[20.5 - 25.2]	21.2	[18.4 - 24.2]	0.58
'Xenorhabdus lircayensis' (GCF 016306625.1)	'Xenorhabdus bharatensis' (GCF 037996705.1)	23.8	[20.5 - 27.4]	22.8	[20.6 - 25.3]	22.6	[19.8 - 25.7]	0.72
'Xenorhabdus mauleonii' (GCF 002632685.1)	'Xenorhabdus budapestensis' (GCF 048081655.1)	23	[19.7 - 26.6]	22.8	[20.6 - 25.3]	21.9	[19.1 - 25.0]	0.73
'Xenorhabdus bharatensis' (GCF 037996705.1)	Xenorhabdus lircayensis VLS	23.8	[20.5 - 27.4]	22.8	[20.6 - 25.3]	22.6	[19.8 - 25.7]	0.69
'Xenorhabdus szentirmaii' (GCF 002632595.1)	Xenorhabdus siamensis AUT15.5	23	[19.7 - 26.6]	22.8	[20.5 - 25.2]	21.9	[19.1 - 25.0]	1.62
'Xenorhabdus entomophaga' (GCF 037996725.1)	Xenorhabdus innexi DSM 16336	23.4	[20.1 - 27.1]	22.8	[20.5 - 25.2]	22.3	[19.5 - 25.4]	0.21
'Xenorhabdus bharatensis' (GCF 037996705.1)	Xenorhabdus ehlersii DSM 16337	24.9	[21.6 - 28.6]	22.8	[20.5 - 25.3]	23.4	[20.6 - 26.5]	0.32
'Xenorhabdus innexi' (GCF 002632485.1)	Xenorhabdus yunnanensis XENO-10T	23.2	[20.0 - 26.9]	22.8	[20.5 - 25.2]	22.1	[19.3 - 25.2]	0.62
'Xenorhabdus doucetiae' (GCF 000968195.1)	Xenorhabdus innexi DSM 16336	24.3	[21.0 - 27.9]	22.8	[20.5 - 25.2]	22.9	[20.1 - 26.0]	2.04
'Xenorhabdus bharatensis' (GCF 037996705.1)	Xenorhabdus khoisanae SF87	25.5	[22.2 - 29.2]	22.8	[20.5 - 25.2]	23.9	[21.0 - 27.0]	0.35
'Xenorhabdus stockiae' (GCF 002632825.1)	'Xenorhabdus nematophila' (GCF 040081895.1)	23.4	[20.1 - 27.1]	22.8	[20.5 - 25.2]	22.3	[19.5 - 25.4]	0.44
'Xenorhabdus thailandensis' (GCF 037996785.1)	Xenorhabdus stockiae DSM 17904	22.9	[19.6 - 26.6]	22.8	[20.5 - 25.2]	21.9	[19.1 - 24.9]	0.3
'Xenorhabdus santafensis' (GCF 033949405.1)	Xenorhabdus siamensis' (GCF 037996745.1)	22.2	[19.0 - 25.9]	22.8	[20.5 - 25.3]	21.3	[18.5 - 24.4]	0.68
'Xenorhabdus innexi' (GCF 002632485.1)	'Xenorhabdus yunnanensis' (GCF 028598805.1)	23.2	[20.0 - 26.9]	22.8	[20.5 - 25.2]	22.1	[19.3 - 25.2]	0.53
'Xenorhabdus stockiae' (GCF 002632825.1)	'Xenorhabdus thailandensis' (GCF 037996785.1)	22.9	[19.6 - 26.6]	22.8	[20.5 - 25.2]	21.9	[19.1 - 24.9]	0.3
'Xenorhabdus bharatensis' (GCF 037996705.1)	'Xenorhabdus nematophila' (GCF 040081895.1)	22.8	[19.5 - 26.4]	22.7	[20.4 - 25.1]	21.7	[18.9 - 24.8]	0.51
'Xenorhabdus vietnamensis' (GCF 002127535.1)	Xenorhabdus innexi DSM 16336	22.6	[19.3 - 26.2]	22.7	[20.4 - 25.1]	21.6	[18.8 - 24.7]	0.68
'Xenorhabdus ehlersii' (GCF 002632445.1)	'Xenorhabdus bharatensis' (GCF 037996705.1)	25.1	[21.8 - 28.8]	22.7	[20.5 - 25.2]	23.6	[20.7 - 26.7]	0.14
Xenorhabdus bALN7.1'	Xenorhabdus stockiae DSM 17904	23.1	[19.8 - 26.8]	22.7	[20.4 - 25.1]	22	[19.2 - 25.1]	0.16
'Xenorhabdus innexi' (GCF 002632485.1)	Xenorhabdus szentirmaii DSM 16338	22.1	[18.9 - 25.8]	22.7	[20.4 - 25.1]	21.2	[18.4 - 24.3]	0.31
'Xenorhabdus innexi' (GCF 002632485.1)	Xenorhabdus santafensis 12	22.4	[19.2 - 26.1]	22.7	[20.4 - 25.1]	21.5	[18.7 - 24.5]	0.16
Xenorhabdus bALN7.1'	'Xenorhabdus stockiae' (GCF 002632825.1)	23.1	[19.8 - 26.8]	22.7	[20.4 - 25.1]	22	[19.2 - 25.1]	0.16
'Xenorhabdus koppenhoeferi' (GCF 014697705.1)	'Xenorhabdus bharatensis' (GCF 037996705.1)	23.8	[20.5 - 27.4]	22.7	[20.4 - 25.1]	22.5	[19.7 - 25.6]	0.48
'Xenorhabdus mauleonii' (GCF 002632685.1)	Xenorhabdus indica DSM 17382	22.9	[19.6 - 26.5]	22.7	[20.5 - 25.2]	21.9	[19.1 - 24.9]	1.07
'Xenorhabdus budapestensis' (GCF 048081655.1)	Xenorhabdus szentirmaii DSM 16338	22.2	[18.9 - 25.8]	22.7	[20.4 - 25.1]	21.3	[18.5 - 24.3]	0.77
'Xenorhabdus bharatensis' (GCF 037996705.1)	Xenorhabdus thailandensis CCN3.3	23.1	[19.8 - 26.7]	22.7	[20.4 - 25.1]	22	[19.2 - 25.1]	0.23
Xenorhabdus bALN11.5'	Xenorhabdus stockiae DSM 17904	23.1	[19.8 - 26.8]	22.7	[20.4 - 25.1]	22	[19.2 - 25.1]	0.18
'Xenorhabdus japonica' (GCF 900115195.1)	Xenorhabdus bharatensis CS20	24.3	[21.0 - 27.9]	22.7	[20.5 - 25.2]	22.9	[20.1 - 26.0]	0.72
'Xenorhabdus taiwanensis' (GCF 036512875.1)	'Xenorhabdus bharatensis' (GCF 037996705.1)	25	[21.7 - 28.6]	22.7	[20.5 - 25.2]	23.5	[20.6 - 26.6]	0.33
'Xenorhabdus eapokensis' (GCF 001908105.1)	Xenorhabdus bharatensis CS20	24.3	[21.0 - 28.0]	22.7	[20.4 - 25.1]	23	[20.1 - 26.0]	0.06
'Xenorhabdus innexi' (GCF 002632485.1)	'Xenorhabdus santafensis' (GCF 033949405.1)	22.4	[19.2 - 26.1]	22.7	[20.4 - 25.1]	21.5	[18.7 - 24.5]	0.22
'Xenorhabdus innexi' (GCF 002632485.1)	Xenorhabdus vietnamensis DSM 22392	22.6	[19.3 - 26.2]	22.7	[20.4 - 25.1]	21.6	[18.8 - 24.7]	0.68
'Xenorhabdus bharatensis' (GCF 037996705.1)	Xenorhabdus japonica DSM 16522	24.3	[21.0 - 27.9]	22.7	[20.5 - 25.2]	22.9	[20.1 - 26.0]	0.75
Xenorhabdus bALN11.5'	'Xenorhabdus stockiae' (GCF 002632825.1)	23.1	[19.8 - 26.8]	22.7	[20.4 - 25.1]	22	[19.2 - 25.1]	0.18
'Xenorhabdus bharatensis' (GCF 037996705.1)	Xenorhabdus eapokensis DL20	24.3	[21.0 - 28.0]	22.7	[20.4 - 25.1]	23	[20.1 - 26.0]	0.04
'Xenorhabdus vietnamensis' (GCF 002127535.1)	'Xenorhabdus innexi' (GCF 002632485.1)	22.6	[19.3 - 26.2]	22.7	[20.4 - 25.1]	21.6	[18.8 - 24.7]	0.68
'Xenorhabdus ehlersii' (GCF 002632445.1)	Xenorhabdus bharatensis CS20	25.1	[21.8 - 28.8]	22.7	[20.5 - 25.2]	23.6	[20.7 - 26.7]	0.17
'Xenorhabdus thailandensis' (GCF 037996785.1)	Xenorhabdus bharatensis CS20	23.1	[19.8 - 26.7]	22.7	[20.4 - 25.1]	22	[19.2 - 25.1]	0.2
'Xenorhabdus santafensis' (GCF 033949405.1)	Xenorhabdus innexi DSM 16336	22.4	[19.2 - 26.1]	22.7	[20.4 - 25.1]	21.5	[18.7 - 24.5]	0.22
'Xenorhabdus eapokensis' (GCF 001908105.1)	'Xenorhabdus bharatensis' (GCF 037996705.1)	24.3	[21.0 - 28.0]	22.7	[20.4 - 25.1]	23	[20.1 - 26.0]	0.04
'Xenorhabdus nematophila' (GCF 040081895.1)	Xenorhabdus bharatensis CS20	22.8	[19.5 - 26.4]	22.7	[20.4 - 25.1]	21.7	[18.9 - 24.8]	0.54
'Xenorhabdus bharatensis' (GCF 037996705.1)	'Xenorhabdus thailandensis' (GCF 037996785.1)	23.1	[19.8 - 26.7]	22.7	[20.4 - 25.1]	22	[19.2 - 25.1]	0.23
'Xenorhabdus innexi' (GCF 002632485.1)	Xenorhabdus hominickii DSM 17903	23.9	[20.6 - 27.5]	22.7	[20.4 - 25.1]	22.6	[19.8 - 25.7]	0.28
'Xenorhabdus bharatensis' (GCF 037996705.1)	Xenorhabdus ehlersii DSM 16337	25.1	[21.8 - 28.8]	22.7	[20.5 - 25.2]	23.6	[20.7 - 26.7]	0.14
'Xenorhabdus bharatensis' (GCF 037996705.1)	'Xenorhabdus japonica' (GCF 900115195.1)	24.3	[21.0 - 27.9]	22.7	[20.5 - 25.2]	22.9	[20.1 - 26.0]	0.75
'Xenorhabdus budapestensis' (GCF 048081655.1)	Xenorhabdus doucetiae DSM 17909	25.8	[22.4 - 29.4]	22.7	[20.4 - 25.2]	24.1	[21.2 - 27.2]	2.27
'Xenorhabdus koppenhoeferi' (GCF 014697705.1)	Xenorhabdus bharatensis CS20	23.8	[20.5 - 27.4]	22.7	[20.4 - 25.1]	22.5	[19.7 - 25.6]	0.46
'Xenorhabdus mauleonii' (GCF 002632685.1)	'Xenorhabdus indica' (GCF 014467235.1)	22.9	[19.6 - 26.5]	22.7	[20.5 - 25.2]	21.9	[19.1 - 24.9]	0.99
'Xenorhabdus indica' (GCF 014467235.1)	Xenorhabdus mauleonii DSM 17908	22.8	[19.5 - 26.5]	22.7	[20.4 - 25.2]	21.8	[19.0 - 24.9]	0.95
'Xenorhabdus taiwanensis' (GCF 036512875.1)	Xenorhabdus bharatensis CS20	25	[21.7 - 28.6]	22.7	[20.5 - 25.2]	23.5	[20.6 - 26.6]	0.36
'Xenorhabdus doucetiae' (GCF 000968195.1)	'Xenorhabdus stockiae' (GCF 002632825.1)	24.3	[21.0 - 27.9]	22.6	[20.3 - 25.1]	22.9	[20.1 - 26.0]	2.18
'Xenorhabdus littoralis' (GCF 033949365.1)	Xenorhabdus stockiae DSM 17904	23.5	[20.3 - 27.2]	22.6	[20.3 - 25.1]	22.3	[19.5 - 25.4]	0.42
'Xenorhabdus mauleonii' (GCF 002632685.1)	Xenorhabdus siamensis' (GCF 037996745.1)	23	[19.7 - 26.6]	22.6	[20.3 - 25.0]	21.9	[19.1 - 24.9]	1.17
'Xenorhabdus stockiae' (GCF 002632825.1)	'Xenorhabdus koppenhoeferi' (GCF 014697705.1)	24.2	[20.9 - 27.9]	22.6	[20.4 - 25.1]	22.9	[20.1 - 26.0]	0.55
'Xenorhabdus doucetiae' (GCF 000968195.1)	Xenorhabdus stockiae DSM 17904	24.3	[21.0 - 27.9]	22.6	[20.3 - 25.1]	22.9	[20.1 - 26.0]	2.18
'Xenorhabdus stockiae' (GCF 002632825.1)	'Xenorhabdus littoralis' (GCF 033949365.1)	23.5	[20.3 - 27.2]	22.6	[20.3 - 25.1]	22.3	[19.5 - 25.4]	0.42
'Xenorhabdus beddingii' (GCF 002127545.1)	'Xenorhabdus bharatensis' (GCF 037996705.1)	23.6	[20.3 - 27.2]	22.6	[20.4 - 25.1]	22.4	[19.6 - 25.5]	1.74
'Xenorhabdus miraniensis' (GCF 002632615.1)	Xenorhabdus innexi DSM 16336	25.5	[22.2 - 29.1]	22.6	[20.4 - 25.1]	23.9	[21.0 - 27.0]	0
'Xenorhabdus hominickii' (GCF 001721185.1)	Xenorhabdus innexi DSM 16336	24.3	[21.0 - 27.9]	22.6	[20.4 - 25.1]	22.9	[20.1 - 26.0]	0.24
'Xenorhabdus innexi' (GCF 002632485.1)	Xenorhabdus khoisanae SF87	24.4	[21.1 - 28.1]	22.6	[20.4 - 25.1]	23	[20.2 - 26.1]	0.14
'Xenorhabdus beddingii' (GCF 002127545.1)	Xenorhabdus bharatensis CS20	23.6	[20.3 - 27.2]	22.6	[20.4 - 25.1]	22.4	[19.6 - 25.5]	1.77
'Xenorhabdus innexi' (GCF 002632485.1)	Xenorhabdus miraniensis DSM 17902	25.5	[22.2 - 29.1]	22.6	[20.4 - 25.1]	23.9	[21.0 - 27.0]	0
'Xenorhabdus innexi' (GCF 002632485.1)	'Xenorhabdus miraniensis' (GCF 002632615.1)	25.5	[22.2 - 29.1]	22.6	[20.4 - 25.1]	23.9	[21.0 - 27.0]	0
'Xenorhabdus hominickii' (GCF 001721185.1)	'Xenorhabdus innexi' (GCF 002632485.1)	24.3	[21.0 - 27.9]	22.6	[20.4 - 25.1]	22.9	[20.1 - 26.0]	0.24
'Xenorhabdus mauleonii' (GCF 002632685.1)	Xenorhabdus siamensis AUT15.5	23	[19.7 - 26.6]	22.6	[20.3 - 25.0]	21.9	[19.1 - 24.9]	1.17
'Xenorhabdus bharatensis' (GCF 037996705.1)	Xenorhabdus beddingii DSM 4764	23.6	[20.3 - 27.2]	22.6	[20.4 - 25.1]	22.4	[19.6 - 25.5]	1.74
'Xenorhabdus koppenhoeferi' (GCF 014697705.1)	Xenorhabdus stockiae DSM 17904	24.2	[20.9 - 27.9]	22.6	[20.4 - 25.1]	22.9	[20.1 - 26.0]	0.55
'Xenorhabdus innexi' (GCF 002632485.1)	Xenorhabdus doucetiae DSM 17909	24	[20.7 - 27.6]	22.5	[20.2 - 25.0]	22.7	[19.9 - 25.8]	1.81
'Xenorhabdus innexi' (GCF 002632485.1)	Xenorhabdus japonica DSM 16522	24	[20.7 - 27.7]	22.5	[20.2 - 25.0]	22.7	[19.9 - 25.8]	0.97
'Xenorhabdus innexi' (GCF 002632485.1)	Xenorhabdus ehlersii DSM 16337	24.4	[21.1 - 28.1]	22.5	[20.2 - 24.9]	23	[20.2 - 26.1]	0.11
Xenorhabdus siamensis' (GCF 037996745.1)	Xenorhabdus szentirmaii DSM 16338	22.4	[19.1 - 26.0]	22.5	[20.3 - 25.0]	21.4	[18.6 - 24.5]	1.21
'Xenorhabdus griffiniae' (GCF 001028135.1)	'Xenorhabdus stockiae' (GCF 002632825.1)	23.8	[20.5 - 27.4]	22.5	[20.3 - 25.0]	22.5	[19.7 - 25.6]	1.16
'Xenorhabdus thuongxuanensis' (GCF 001908095.1)	'Xenorhabdus stockiae' (GCF 002632825.1)	24.3	[21.0 - 28.0]	22.5	[20.2 - 25.0]	22.9	[20.1 - 26.0]	0.48
'Xenorhabdus ishibashii' (GCF 002632755.1)	'Xenorhabdus bharatensis' (GCF 037996705.1)	25.5	[22.1 - 29.1]	22.5	[20.2 - 25.0]	23.8	[21.0 - 26.9]	0.52
Xenorhabdus siamensis' (GCF 037996745.1)	Xenorhabdus mauleonii DSM 17908	22.9	[19.6 - 26.5]	22.5	[20.3 - 25.0]	21.8	[19.0 - 24.9]	1.13
'Xenorhabdus bharatensis' (GCF 037996705.1)	Xenorhabdus nematophila ATCC 19061	23.1	[19.9 - 26.8]	22.5	[20.3 - 25.0]	22	[19.2 - 25.1]	0.76
'Xenorhabdus griffiniae' (GCF 001028135.1)	Xenorhabdus stockiae DSM 17904	23.8	[20.5 - 27.4]	22.5	[20.3 - 25.0]	22.5	[19.7 - 25.6]	1.16
'Xenorhabdus stockiae' (GCF 002632825.1)	Xenorhabdus thuongxuanensis 30TX1	24.3	[21.0 - 28.0]	22.5	[20.2 - 25.0]	22.9	[20.1 - 26.0]	0.48
'Xenorhabdus beddingii' (GCF 002127545.1)	'Xenorhabdus innexi' (GCF 002632485.1)	23.4	[20.1 - 27.1]	22.5	[20.2 - 24.9]	22.2	[19.4 - 25.3]	1.52
'Xenorhabdus innexi' (GCF 002632485.1)	Xenorhabdus anantnagensis XENO-2	23.8	[20.5 - 27.4]	22.5	[20.3 - 25.0]	22.5	[19.7 - 25.6]	0.81
'Xenorhabdus ishibashii' (GCF 002632755.1)	Xenorhabdus bharatensis CS20	25.5	[22.1 - 29.1]	22.5	[20.2 - 25.0]	23.8	[21.0 - 26.9]	0.49
'Xenorhabdus innexi' (GCF 002632485.1)	'Xenorhabdus japonica' (GCF 900115195.1)	24	[20.7 - 27.7]	22.5	[20.2 - 25.0]	22.7	[19.9 - 25.8]	0.97
'Xenorhabdus littoralis' (GCF 033949365.1)	'Xenorhabdus bharatensis' (GCF 037996705.1)	24	[20.7 - 27.7]	22.5	[20.2 - 25.0]	22.7	[19.9 - 25.8]	0.35
'Xenorhabdus bharatensis' (GCF 037996705.1)	Xenorhabdus ishibashii DSM 22670	25.5	[22.1 - 29.1]	22.5	[20.2 - 25.0]	23.8	[21.0 - 26.9]	0.52
'Xenorhabdus beddingii' (GCF 002127545.1)	Xenorhabdus innexi DSM 16336	23.4	[20.1 - 27.1]	22.5	[20.2 - 24.9]	22.2	[19.4 - 25.3]	1.52
'Xenorhabdus innexi' (GCF 002632485.1)	'Xenorhabdus anantnagensis' (GCF 028598555.1)	23.8	[20.5 - 27.4]	22.5	[20.3 - 25.0]	22.5	[19.7 - 25.6]	0.79
'Xenorhabdus littoralis' (GCF 033949365.1)	Xenorhabdus bharatensis CS20	24	[20.7 - 27.7]	22.5	[20.2 - 25.0]	22.7	[19.9 - 25.8]	0.33
'Xenorhabdus japonica' (GCF 900115195.1)	Xenorhabdus innexi DSM 16336	24	[20.7 - 27.7]	22.5	[20.2 - 25.0]	22.7	[19.9 - 25.8]	0.97
'Xenorhabdus anantnagensis' (GCF 028598555.1)	Xenorhabdus innexi DSM 16336	23.8	[20.5 - 27.4]	22.5	[20.3 - 25.0]	22.5	[19.7 - 25.6]	0.79
'Xenorhabdus thuongxuanensis' (GCF 001908095.1)	Xenorhabdus stockiae DSM 17904	24.3	[21.0 - 28.0]	22.5	[20.2 - 25.0]	22.9	[20.1 - 26.0]	0.48
'Xenorhabdus innexi' (GCF 002632485.1)	Xenorhabdus beddingii DSM 4764	23.4	[20.1 - 27.1]	22.5	[20.2 - 24.9]	22.2	[19.4 - 25.3]	1.52
Xenorhabdus bALN7.1'	'Xenorhabdus bharatensis' (GCF 037996705.1)	23.1	[19.8 - 26.7]	22.4	[20.2 - 24.9]	21.9	[19.1 - 25.0]	0.11
'Xenorhabdus innexi' (GCF 002632485.1)	'Xenorhabdus taiwanensis' (GCF 036512875.1)	23.8	[20.5 - 27.5]	22.4	[20.1 - 24.8]	22.5	[19.7 - 25.6]	0.12
'Xenorhabdus szentirmaii' (GCF 002632595.1)	Xenorhabdus indica DSM 17382	23.3	[20.0 - 26.9]	22.4	[20.2 - 24.9]	22.1	[19.3 - 25.2]	1.52
'Xenorhabdus eapokensis' (GCF 001908105.1)	Xenorhabdus innexi DSM 16336	24.1	[20.8 - 27.7]	22.4	[20.1 - 24.9]	22.7	[19.9 - 25.8]	0.18
Xenorhabdus bALN11.5'	'Xenorhabdus bharatensis' (GCF 037996705.1)	23.2	[19.9 - 26.8]	22.4	[20.2 - 24.9]	22	[19.2 - 25.1]	0.09
'Xenorhabdus innexi' (GCF 002632485.1)	Xenorhabdus eapokensis DL20	24.1	[20.8 - 27.7]	22.4	[20.1 - 24.9]	22.7	[19.9 - 25.8]	0.18
'Xenorhabdus eapokensis' (GCF 001908105.1)	'Xenorhabdus innexi' (GCF 002632485.1)	24.1	[20.8 - 27.7]	22.4	[20.1 - 24.9]	22.7	[19.9 - 25.8]	0.18
'Xenorhabdus szentirmaii' (GCF 002632595.1)	'Xenorhabdus indica' (GCF 014467235.1)	23.3	[20.0 - 26.9]	22.4	[20.2 - 24.9]	22.1	[19.3 - 25.2]	1.44
Xenorhabdus bALN7.1'	Xenorhabdus bharatensis CS20	23.1	[19.8 - 26.7]	22.4	[20.2 - 24.9]	21.9	[19.1 - 25.0]	0.09
'Xenorhabdus indica' (GCF 014467235.1)	Xenorhabdus szentirmaii DSM 16338	22.5	[19.3 - 26.2]	22.4	[20.1 - 24.8]	21.5	[18.7 - 24.6]	1.04
Xenorhabdus bALN11.5'	Xenorhabdus bharatensis CS20	23.2	[19.9 - 26.8]	22.4	[20.2 - 24.9]	22	[19.2 - 25.1]	0.06
'Xenorhabdus bharatensis' (GCF 037996705.1)	Xenorhabdus griffiniae ID10	23.6	[20.3 - 27.2]	22.4	[20.2 - 24.9]	22.3	[19.5 - 25.4]	0.2
'Xenorhabdus taiwanensis' (GCF 036512875.1)	Xenorhabdus innexi DSM 16336	23.8	[20.5 - 27.5]	22.4	[20.1 - 24.8]	22.5	[19.7 - 25.6]	0.12
'Xenorhabdus stockiae' (GCF 002632825.1)	'Xenorhabdus kozodoii' (GCF 002632875.1)	23.5	[20.2 - 27.2]	22.3	[20.1 - 24.8]	22.3	[19.5 - 25.4]	1.18
'Xenorhabdus innexi' (GCF 002632485.1)	Xenorhabdus ehlersii DSM 16337	24.6	[21.3 - 28.3]	22.3	[20.1 - 24.8]	23.1	[20.3 - 26.2]	0.08
'Xenorhabdus szentirmaii' (GCF 002632595.1)	'Xenorhabdus stockiae' (GCF 002632825.1)	22.3	[19.0 - 25.9]	22.3	[20.0 - 24.7]	21.3	[18.5 - 24.4]	0.86
'Xenorhabdus ehlersii' (GCF 002632445.1)	'Xenorhabdus innexi' (GCF 002632485.1)	24.6	[21.3 - 28.3]	22.3	[20.1 - 24.8]	23.1	[20.3 - 26.2]	0.08
'Xenorhabdus griffiniae' (GCF 001028135.1)	'Xenorhabdus bharatensis' (GCF 037996705.1)	23.7	[20.4 - 27.4]	22.3	[20.0 - 24.7]	22.4	[19.6 - 25.5]	1.23
'Xenorhabdus innexi' (GCF 002632485.1)	Xenorhabdus thuongxuanensis 30TX1	23.3	[20.0 - 27.0]	22.3	[20.0 - 24.7]	22.1	[19.3 - 25.2]	0.62
'Xenorhabdus kozodoii' (GCF 002632875.1)	Xenorhabdus stockiae DSM 17904	23.5	[20.2 - 27.2]	22.3	[20.1 - 24.8]	22.3	[19.5 - 25.4]	1.18
'Xenorhabdus thuongxuanensis' (GCF 001908095.1)	Xenorhabdus innexi DSM 16336	23.3	[20.0 - 27.0]	22.3	[20.0 - 24.7]	22.1	[19.3 - 25.2]	0.62
'Xenorhabdus griffiniae' (GCF 001028135.1)	Xenorhabdus bharatensis CS20	23.7	[20.4 - 27.4]	22.3	[20.0 - 24.7]	22.4	[19.6 - 25.5]	1.26
'Xenorhabdus stockiae' (GCF 002632825.1)	Xenorhabdus kozodoii DSM 17907	23.5	[20.2 - 27.2]	22.3	[20.1 - 24.8]	22.3	[19.5 - 25.4]	1.18
'Xenorhabdus ehlersii' (GCF 002632445.1)	Xenorhabdus innexi DSM 16336	24.6	[21.3 - 28.3]	22.3	[20.1 - 24.8]	23.1	[20.3 - 26.2]	0.08
'Xenorhabdus stockiae' (GCF 002632825.1)	Xenorhabdus doucetiae DSM 17909	23.9	[20.6 - 27.6]	22.3	[20.0 - 24.8]	22.6	[19.8 - 25.7]	1.96
'Xenorhabdus bharatensis' (GCF 037996705.1)	Xenorhabdus thuongxuanensis 30TX1	23.6	[20.3 - 27.2]	22.3	[20.1 - 24.8]	22.3	[19.5 - 25.4]	0.41
'Xenorhabdus thuongxuanensis' (GCF 001908095.1)	Xenorhabdus bharatensis CS20	23.6	[20.3 - 27.2]	22.3	[20.1 - 24.8]	22.3	[19.5 - 25.4]	0.38
'Xenorhabdus thuongxuanensis' (GCF 001908095.1)	'Xenorhabdus bharatensis' (GCF 037996705.1)	23.6	[20.3 - 27.2]	22.3	[20.1 - 24.8]	22.3	[19.5 - 25.4]	0.41
'Xenorhabdus thuongxuanensis' (GCF 001908095.1)	'Xenorhabdus innexi' (GCF 002632485.1)	23.3	[20.0 - 27.0]	22.3	[20.0 - 24.7]	22.1	[19.3 - 25.2]	0.62
'Xenorhabdus griffiniae' (GCF 001028135.1)	Xenorhabdus innexi DSM 16336	23	[19.7 - 26.6]	22.3	[20.0 - 24.8]	21.8	[19.0 - 24.9]	1.01
'Xenorhabdus griffiniae' (GCF 001028135.1)	'Xenorhabdus innexi' (GCF 002632485.1)	23	[19.7 - 26.6]	22.3	[20.0 - 24.8]	21.8	[19.0 - 24.9]	1.01
'Xenorhabdus szentirmaii' (GCF 002632595.1)	Xenorhabdus stockiae DSM 17904	22.3	[19.0 - 25.9]	22.3	[20.0 - 24.7]	21.3	[18.5 - 24.4]	0.86
'Xenorhabdus santafensis' (GCF 033949405.1)	Xenorhabdus stockiae DSM 17904	21.9	[18.6 - 25.5]	22.2	[20.0 - 24.7]	21	[18.2 - 24.0]	0.08
'Xenorhabdus doucetiae' (GCF 000968195.1)	'Xenorhabdus bharatensis' (GCF 037996705.1)	23.5	[20.2 - 27.1]	22.2	[19.9 - 24.6]	22.2	[19.4 - 25.3]	2.25
'Xenorhabdus innexi' (GCF 002632485.1)	'Xenorhabdus ishibashii' (GCF 002632755.1)	24.7	[21.4 - 28.4]	22.2	[20.0 - 24.7]	23.2	[20.4 - 26.3]	0.73
'Xenorhabdus bharatensis' (GCF 037996705.1)	Xenorhabdus kozodoii DSM 17907	23.4	[20.1 - 27.0]	22.2	[20.0 - 24.7]	22.1	[19.3 - 25.2]	1.25
'Xenorhabdus stockiae' (GCF 002632825.1)	'Xenorhabdus santafensis' (GCF 033949405.1)	21.9	[18.6 - 25.5]	22.2	[20.0 - 24.7]	21	[18.2 - 24.0]	0.08
'Xenorhabdus innexi' (GCF 002632485.1)	'Xenorhabdus thailandensis' (GCF 037996785.1)	23	[19.7 - 26.6]	22.2	[20.0 - 24.7]	21.8	[19.0 - 24.9]	0.44
'Xenorhabdus mauleonii' (GCF 002632685.1)	'Xenorhabdus stockiae' (GCF 002632825.1)	22.1	[18.8 - 25.7]	22.2	[19.9 - 24.6]	21.1	[18.4 - 24.2]	0.41
'Xenorhabdus ishibashii' (GCF 002632755.1)	Xenorhabdus innexi DSM 16336	24.7	[21.4 - 28.4]	22.2	[20.0 - 24.7]	23.2	[20.4 - 26.3]	0.73
'Xenorhabdus doucetiae' (GCF 000968195.1)	Xenorhabdus bharatensis CS20	23.5	[20.2 - 27.1]	22.2	[19.9 - 24.6]	22.2	[19.4 - 25.3]	2.28
'Xenorhabdus kozodoii' (GCF 002632875.1)	'Xenorhabdus bharatensis' (GCF 037996705.1)	23.4	[20.1 - 27.0]	22.2	[20.0 - 24.7]	22.1	[19.3 - 25.2]	1.25
'Xenorhabdus thailandensis' (GCF 037996785.1)	Xenorhabdus innexi DSM 16336	23	[19.7 - 26.6]	22.2	[20.0 - 24.7]	21.8	[19.0 - 24.9]	0.44
'Xenorhabdus szentirmaii' (GCF 002632595.1)	'Xenorhabdus bharatensis' (GCF 037996705.1)	22.1	[18.9 - 25.8]	22.2	[20.0 - 24.7]	21.2	[18.4 - 24.2]	0.93
'Xenorhabdus mauleonii' (GCF 002632685.1)	Xenorhabdus stockiae DSM 17904	22.1	[18.8 - 25.7]	22.2	[19.9 - 24.6]	21.1	[18.4 - 24.2]	0.41
'Xenorhabdus stockiae' (GCF 002632825.1)	Xenorhabdus santafensis 12	21.9	[18.6 - 25.5]	22.2	[20.0 - 24.7]	21	[18.2 - 24.0]	0.01
'Xenorhabdus stockiae' (GCF 002632825.1)	Xenorhabdus mauleonii DSM 17908	22.1	[18.8 - 25.7]	22.2	[19.9 - 24.6]	21.1	[18.3 - 24.2]	0.38
'Xenorhabdus innexi' (GCF 002632485.1)	Xenorhabdus thailandensis CCN3.3	23	[19.7 - 26.6]	22.2	[20.0 - 24.7]	21.8	[19.0 - 24.9]	0.44
'Xenorhabdus kozodoii' (GCF 002632875.1)	Xenorhabdus bharatensis CS20	23.4	[20.1 - 27.0]	22.2	[20.0 - 24.7]	22.1	[19.3 - 25.2]	1.28
'Xenorhabdus innexi' (GCF 002632485.1)	Xenorhabdus ishibashii DSM 22670	24.7	[21.4 - 28.4]	22.2	[20.0 - 24.7]	23.2	[20.4 - 26.3]	0.73
'Xenorhabdus szentirmaii' (GCF 002632595.1)	Xenorhabdus bharatensis CS20	22.1	[18.9 - 25.8]	22.2	[20.0 - 24.7]	21.2	[18.4 - 24.2]	0.96
'Xenorhabdus bharatensis' (GCF 037996705.1)	Xenorhabdus szentirmaii DSM 16338	21.6	[18.4 - 25.3]	22.1	[19.8 - 24.5]	20.8	[18.0 - 23.8]	0.53
'Xenorhabdus bharatensis' (GCF 037996705.1)	Xenorhabdus mauleonii DSM 17908	21.9	[18.6 - 25.5]	22.1	[19.8 - 24.5]	20.9	[18.2 - 24.0]	0.44
'Xenorhabdus stockiae' (GCF 002632825.1)	Xenorhabdus szentirmaii DSM 16338	21.5	[18.3 - 25.2]	22.1	[19.8 - 24.5]	20.7	[17.9 - 23.7]	0.46
'Xenorhabdus mauleonii' (GCF 002632685.1)	'Xenorhabdus bharatensis' (GCF 037996705.1)	21.9	[18.7 - 25.5]	22.1	[19.8 - 24.5]	21	[18.2 - 24.0]	0.48
'Xenorhabdus santafensis' (GCF 033949405.1)	'Xenorhabdus bharatensis' (GCF 037996705.1)	21.3	[18.1 - 25.0]	22.1	[19.8 - 24.5]	20.5	[17.8 - 23.6]	0.01
'Xenorhabdus mauleonii' (GCF 002632685.1)	Xenorhabdus bharatensis CS20	21.9	[18.7 - 25.5]	22.1	[19.8 - 24.5]	21	[18.2 - 24.0]	0.51
'Xenorhabdus innexi' (GCF 002632485.1)	Xenorhabdus griffiniae ID10	23.5	[20.2 - 27.1]	22.1	[19.8 - 24.6]	22.2	[19.4 - 25.3]	0.02
'Xenorhabdus santafensis' (GCF 033949405.1)	Xenorhabdus bharatensis CS20	21.3	[18.1 - 25.0]	22.1	[19.8 - 24.5]	20.5	[17.8 - 23.6]	0.02
'Xenorhabdus bharatensis' (GCF 037996705.1)	Xenorhabdus doucetiae DSM 17909	23.3	[20.0 - 26.9]	22.1	[19.8 - 24.6]	22.1	[19.3 - 25.1]	2.03
'Xenorhabdus bharatensis' (GCF 037996705.1)	Xenorhabdus santafensis 12	21.3	[18.1 - 25.0]	22.1	[19.8 - 24.5]	20.5	[17.8 - 23.6]	0.06
'Xenorhabdus innexi' (GCF 002632485.1)	'Xenorhabdus kozodoii' (GCF 002632875.1)	23	[19.7 - 26.6]	22	[19.8 - 24.5]	21.8	[19.0 - 24.9]	1.03
Xenorhabdus bALN7.1'	Xenorhabdus innexi DSM 16336	23.2	[20.0 - 26.9]	22	[19.7 - 24.4]	22	[19.2 - 25.1]	0.33
'Xenorhabdus innexi' (GCF 002632485.1)	Xenorhabdus kozodoii DSM 17907	23	[19.7 - 26.6]	22	[19.8 - 24.5]	21.8	[19.0 - 24.9]	1.03
'Xenorhabdus kozodoii' (GCF 002632875.1)	Xenorhabdus innexi DSM 16336	23	[19.7 - 26.6]	22	[19.8 - 24.5]	21.8	[19.0 - 24.9]	1.03
Xenorhabdus bALN7.1'	'Xenorhabdus innexi' (GCF 002632485.1)	23.2	[20.0 - 26.9]	22	[19.7 - 24.4]	22	[19.2 - 25.1]	0.33
Xenorhabdus bALN11.5'	'Xenorhabdus innexi' (GCF 002632485.1)	23.2	[19.9 - 26.8]	22	[19.7 - 24.4]	21.9	[19.1 - 25.0]	0.31
Xenorhabdus bALN11.5'	Xenorhabdus innexi DSM 16336	23.2	[19.9 - 26.8]	22	[19.7 - 24.4]	21.9	[19.1 - 25.0]	0.31
'Xenorhabdus anantnagensis' (GCF 028598555.1)	Photorhabdus luminescens ATCC 29999	15.4	[12.5 - 18.8]	20.7	[18.5 - 23.1]	15.5	[13.0 - 18.4]	0.28
'Xenorhabdus yunnanensis' (GCF 028598805.1)	Photorhabdus luminescens ATCC 29999	15.4	[12.5 - 18.8]	20.6	[18.4 - 23.0]	15.5	[13.0 - 18.4]	0.54
'Xenorhabdus nematophila' (GCF 040081895.1)	Photorhabdus luminescens ATCC 29999	15.4	[12.5 - 18.9]	20.5	[18.3 - 22.9]	15.5	[13.0 - 18.4]	1.36
'Xenorhabdus khoisanae' (GCF 963865795.1)	Photorhabdus luminescens ATCC 29999	15.7	[12.7 - 19.1]	20.5	[18.3 - 22.9]	15.7	[13.2 - 18.6]	1
'Xenorhabdus bharatensis' (GCF 037996705.1)	Photorhabdus luminescens ATCC 29999	14.9	[12.0 - 18.3]	20.5	[18.3 - 22.9]	15	[12.5 - 17.9]	0.85
'Xenorhabdus koppenhoeferi' (GCF 014697705.1)	Photorhabdus luminescens ATCC 29999	15.6	[12.6 - 19.0]	20.4	[18.2 - 22.9]	15.6	[13.1 - 18.5]	0.37
'Xenorhabdus littoralis' (GCF 033949365.1)	Photorhabdus luminescens ATCC 29999	15.2	[12.3 - 18.6]	20.4	[18.2 - 22.8]	15.3	[12.8 - 18.2]	0.5
'Xenorhabdus beddingii' (GCF 002127545.1)	Photorhabdus luminescens ATCC 29999	15.5	[12.6 - 18.9]	20.4	[18.2 - 22.8]	15.5	[13.0 - 18.4]	2.59
'Xenorhabdus budapestensis' (GCF 048081655.1)	Photorhabdus luminescens ATCC 29999	15.6	[12.6 - 19.0]	20.3	[18.1 - 22.7]	15.6	[13.1 - 18.5]	0.61
'Xenorhabdus vietnamensis' (GCF 002127535.1)	Photorhabdus luminescens ATCC 29999	15.4	[12.5 - 18.9]	20.3	[18.1 - 22.7]	15.5	[13.0 - 18.4]	0.39
'Xenorhabdus innexi' (GCF 002632485.1)	Photorhabdus luminescens ATCC 29999	15	[12.2 - 18.5]	20.3	[18.0 - 22.7]	15.2	[12.7 - 18.0]	1.07
'Xenorhabdus stockiae' (GCF 002632825.1)	Photorhabdus luminescens ATCC 29999	15.2	[12.3 - 18.6]	20.3	[18.1 - 22.7]	15.3	[12.8 - 18.1]	0.92
Xenorhabdus siamensis' (GCF 037996745.1)	Photorhabdus luminescens ATCC 29999	15.7	[12.8 - 19.2]	20.3	[18.1 - 22.8]	15.7	[13.2 - 18.6]	0.17
'Xenorhabdus santafensis' (GCF 033949405.1)	Photorhabdus luminescens ATCC 29999	15	[12.1 - 18.4]	20.2	[18.0 - 22.6]	15.1	[12.6 - 18.0]	0.85
'Xenorhabdus entomophaga' (GCF 037996725.1)	Photorhabdus luminescens ATCC 29999	15.4	[12.5 - 18.8]	20.2	[18.0 - 22.6]	15.4	[12.9 - 18.3]	1.28
'Xenorhabdus lircayensis' (GCF 016306625.1)	Photorhabdus luminescens ATCC 29999	15.6	[12.7 - 19.1]	20.2	[18.0 - 22.7]	15.7	[13.1 - 18.6]	1.58
'Xenorhabdus hominickii' (GCF 001721185.1)	Photorhabdus luminescens ATCC 29999	15.4	[12.5 - 18.9]	20.2	[18.0 - 22.6]	15.5	[13.0 - 18.4]	0.83
'Xenorhabdus japonica' (GCF 900115195.1)	Photorhabdus luminescens ATCC 29999	15.8	[12.9 - 19.3]	20.1	[17.8 - 22.5]	15.8	[13.3 - 18.7]	0.1
'Xenorhabdus aichiensis' (GCF 028598775.1)	Photorhabdus luminescens ATCC 29999	15.9	[12.9 - 19.3]	20.1	[17.9 - 22.5]	15.8	[13.3 - 18.8]	2.03
'Xenorhabdus mauleonii' (GCF 002632685.1)	Photorhabdus luminescens ATCC 29999	15.3	[12.4 - 18.7]	20	[17.8 - 22.4]	15.4	[12.9 - 18.2]	1.34
'Xenorhabdus indica' (GCF 014467235.1)	Photorhabdus luminescens ATCC 29999	15.5	[12.6 - 19.0]	20	[17.8 - 22.5]	15.6	[13.0 - 18.4]	0.35
'Xenorhabdus cabanillasii' (GCF 003386665.1)	Photorhabdus luminescens ATCC 29999	15.6	[12.7 - 19.1]	20	[17.8 - 22.4]	15.6	[13.1 - 18.5]	0.3
'Xenorhabdus miraniensis' (GCF 002632615.1)	Photorhabdus luminescens ATCC 29999	16.1	[13.1 - 19.5]	20	[17.8 - 22.4]	16	[13.5 - 18.9]	1.07
'Xenorhabdus thailandensis' (GCF 037996785.1)	Photorhabdus luminescens ATCC 29999	15.9	[13.0 - 19.4]	19.9	[17.7 - 22.3]	15.9	[13.4 - 18.8]	0.63
'Xenorhabdus doucetiae' (GCF 000968195.1)	Photorhabdus luminescens ATCC 29999	15.6	[12.7 - 19.1]	19.8	[17.6 - 22.2]	15.6	[13.1 - 18.5]	3.11
'Xenorhabdus bovienii SS-2004' (GCF 000027225.1)	Photorhabdus luminescens ATCC 29999	15.6	[12.7 - 19.1]	19.8	[17.6 - 22.2]	15.6	[13.1 - 18.5]	2.37
'Xenorhabdus griffiniae' (GCF 001028135.1)	Photorhabdus luminescens ATCC 29999	15.6	[12.7 - 19.1]	19.8	[17.6 - 22.2]	15.6	[13.1 - 18.5]	2.08
'Xenorhabdus ehlersii' (GCF 002632445.1)	Photorhabdus luminescens ATCC 29999	15.9	[13.0 - 19.4]	19.8	[17.6 - 22.2]	15.9	[13.4 - 18.8]	0.99
'Xenorhabdus ishibashii' (GCF 002632755.1)	Photorhabdus luminescens ATCC 29999	15.8	[12.8 - 19.3]	19.8	[17.6 - 22.2]	15.8	[13.2 - 18.7]	0.34
Xenorhabdus bALN7.1'	Photorhabdus luminescens ATCC 29999	16	[13.0 - 19.5]	19.8	[17.6 - 22.2]	15.9	[13.4 - 18.8]	0.76
Xenorhabdus bALN11.5'	Photorhabdus luminescens ATCC 29999	16	[13.0 - 19.5]	19.8	[17.6 - 22.2]	15.9	[13.4 - 18.8]	0.74
'Xenorhabdus thuongxuanensis' (GCF 001908095.1)	Photorhabdus luminescens ATCC 29999	16.2	[13.2 - 19.7]	19.8	[17.6 - 22.2]	16.1	[13.6 - 19.0]	0.45
'Xenorhabdus szentirmaii' (GCF 002632595.1)	Photorhabdus luminescens ATCC 29999	15.4	[12.5 - 18.9]	19.8	[17.6 - 22.2]	15.5	[13.0 - 18.4]	1.78
'Xenorhabdus eapokensis' (GCF 001908105.1)	Photorhabdus luminescens ATCC 29999	16	[13.1 - 19.5]	19.7	[17.5 - 22.1]	16	[13.4 - 18.9]	0.89
'Xenorhabdus taiwanensis' (GCF 036512875.1)	Photorhabdus luminescens ATCC 29999	15.9	[13.0 - 19.4]	19.6	[17.5 - 22.0]	15.9	[13.3 - 18.8]	1.19
'Xenorhabdus kozodoii' (GCF 002632875.1)	Photorhabdus luminescens ATCC 29999	16	[13.0 - 19.5]	19.4	[17.2 - 21.8]	15.9	[13.4 - 18.8]	2.1
